# Supplementary material for: Integrated Metabolomics and Transcriptomics Analysis of Flavonoid Biosynthesis Pathway in Polygonatum cyrtonema Hua
Source: Molecules. 2024 May 10;29(10):2248. doi: 10.3390/molecules29102248 (PMC11124200; doi:10.3390/molecules29102248)
Supplement: Supplementary file 1 [file molecules-29-02248-s001.zip]

Archive with 12 entries (11 files):
- Supplementary Materials/
- __MACOSX/._Supplementary Materials
- Supplementary Materials/Supplementary Table S4. KEGG pathway enrichment of differentially expressed genes.xlsx
- __MACOSX/Supplementary Materials/._Supplementary Table S4. KEGG pathway enrichment of differentially expressed genes.xlsx
- Supplementary Materials/Supplementary Table S2. Differentially accumulated metabolites.xlsx
- __MACOSX/Supplementary Materials/._Supplementary Table S2. Differentially accumulated metabolites.xlsx
- Supplementary Materials/Supplementary Table S5. Standard information.xlsx
- __MACOSX/Supplementary Materials/._Supplementary Table S5. Standard information.xlsx
- Supplementary Materials/Supplementary Table S3. KEGG pathway enrichment of differentially accumulated metabolites.xlsx
- __MACOSX/Supplementary Materials/._Supplementary Table S3. KEGG pathway enrichment of differentially accumulated metabolites.xlsx
- Supplementary Materials/Supplementary Table S1. 65 Phenolic Substance Information.xlsx
- __MACOSX/Supplementary Materials/._Supplementary Table S1. 65 Phenolic Substance Information.xlsx
