# Supplementary material for: Integrated Metabolomics and Transcriptomics Analysis of Flavonoid Biosynthesis Pathway in Polygonatum cyrtonema Hua
Source: Molecules. 2024 May 10;29(10):2248. doi: 10.3390/molecules29102248 (PMC11124200; doi:10.3390/molecules29102248)
Supplement: Supplementary file 1 [file molecules-29-02248-s001.zip › Supplementary Materials/Supplementary Table S4. KEGG pathway enrichment of differentially expressed genes.xlsx]

## Sheet: KEGG pathway enrichment
Supplementary Table 4: KEGG pathway enrichment of differentially expressed genes in Leaf vs Stem, Leaf vs Rhizome, Leaf vs Root, Stem vs Rhizome, Stem vs Root, Rhizome vs Root
Leaf vs Stem
ID	Term	pValue	Enrichment_score	Gene	Hyperlink_only_excel
ko00472	D-Arginine and D-ornithine metabolism	0	2.53643	TRINITY_DN2582_c0_g1_i1_2; TRINITY_DN11731_c0_g1_i1_2; TRINITY_DN40082_c0_g1_i1_2	ko00472
ko03010	Ribosome	2.17813e-37	1.50815	TRINITY_DN22220_c0_g2_i1_3; TRINITY_DN17973_c0_g2_i2_1; TRINITY_DN40658_c0_g1_i1_2; TRINITY_DN24154_c0_g1_i1_2; TRINITY_DN19563_c0_g1_i1_2; TRINITY_DN16356_c0_g1_i1_2; TRINITY_DN25047_c0_g1_i5_3; TRINITY_DN13622_c0_g2_i1_1; TRINITY_DN10806_c0_g1_i1_2; TRINITY_DN38405_c0_g1_i1_2; TRINITY_DN25507_c0_g1_i13_2; TRINITY_DN31454_c1_g2_i6_2; TRINITY_DN34852_c0_g1_i1_1; TRINITY_DN19104_c0_g1_i2_2; TRINIT…	ko03010
ko00380	Tryptophan metabolism	1.46667e-19	1.87062	TRINITY_DN36189_c0_g1_i1_2; TRINITY_DN21000_c0_g1_i2_2; TRINITY_DN23693_c0_g1_i1_2; TRINITY_DN7351_c0_g1_i1_1; TRINITY_DN26896_c0_g3_i1_2; TRINITY_DN35718_c0_g1_i1_1; TRINITY_DN23694_c0_g2_i1_2; TRINITY_DN38095_c0_g1_i1_2; TRINITY_DN1438_c0_g1_i1_2; TRINITY_DN19811_c0_g1_i1_2; TRINITY_DN25928_c0_g3_i1_2; TRINITY_DN18867_c0_g1_i2_2; TRINITY_DN37266_c0_g1_i1_2; TRINITY_DN25702_c0_g3_i1_2; TRINITY_D…	ko00380
ko00630	Glyoxylate and dicarboxylate metabolism	1.03985e-16	1.60339	TRINITY_DN36189_c0_g1_i1_2; TRINITY_DN21653_c0_g1_i1_2; TRINITY_DN11505_c0_g1_i1_2; TRINITY_DN25846_c0_g1_i2_2; TRINITY_DN20779_c0_g1_i1_2; TRINITY_DN23866_c0_g5_i1_3; TRINITY_DN27046_c1_g1_i4_1; TRINITY_DN21440_c0_g1_i1_2; TRINITY_DN34078_c1_g1_i4_2; TRINITY_DN25777_c0_g1_i7_2; TRINITY_DN25928_c0_g3_i1_2; TRINITY_DN18867_c0_g1_i2_2; TRINITY_DN29210_c0_g2_i2_2; TRINITY_DN1807_c0_g1_i1_1; TRINITY_…	ko00630
ko00040	Pentose and glucuronate interconversions	2.38666e-10	1.56299	TRINITY_DN4169_c0_g1_i1_2; TRINITY_DN40332_c0_g1_i1_2; TRINITY_DN11879_c0_g1_i1_2; TRINITY_DN27874_c0_g1_i5_1; TRINITY_DN482_c0_g1_i1_2; TRINITY_DN18247_c0_g1_i1_2; TRINITY_DN37731_c0_g1_i1_2; TRINITY_DN32699_c0_g3_i1_2; TRINITY_DN13121_c0_g1_i1_2; TRINITY_DN24358_c0_g1_i3_2; TRINITY_DN3185_c0_g1_i1_2; TRINITY_DN14371_c0_g1_i1_2; TRINITY_DN21007_c0_g2_i1_2; TRINITY_DN5613_c0_g1_i1_1; TRINITY_DN34…	ko00040
ko00010	Glycolysis / Gluconeogenesis	4.22912e-10	1.37206	TRINITY_DN26788_c0_g4_i1_1; TRINITY_DN19529_c0_g1_i1_2; TRINITY_DN4169_c0_g1_i1_2; TRINITY_DN24128_c0_g2_i1_3; TRINITY_DN17601_c0_g2_i1_2; TRINITY_DN13246_c0_g1_i2_3; TRINITY_DN17601_c0_g3_i1_2; TRINITY_DN11879_c0_g1_i1_2; TRINITY_DN5983_c0_g2_i1_2; TRINITY_DN14643_c0_g2_i1_2; TRINITY_DN26896_c0_g3_i1_2; TRINITY_DN27874_c0_g1_i5_1; TRINITY_DN2883_c0_g1_i1_2; TRINITY_DN3738_c0_g1_i1_2; TRINITY_DN1…	ko00010
ko00190	Oxidative phosphorylation	4.69889e-10	1.34976	TRINITY_DN21667_c1_g3_i2_2; TRINITY_DN24889_c0_g1_i1_2; TRINITY_DN33034_c0_g1_i1_1; TRINITY_DN20965_c0_g1_i2_3; TRINITY_DN27491_c0_g1_i11_1; TRINITY_DN19053_c0_g1_i2_1; TRINITY_DN20415_c0_g1_i1_2; TRINITY_DN6120_c0_g1_i1_2; TRINITY_DN2397_c0_g1_i1_1; TRINITY_DN17202_c0_g1_i2_3; TRINITY_DN25939_c2_g3_i1_2; TRINITY_DN14266_c0_g1_i1_3; TRINITY_DN33798_c0_g1_i4_2; TRINITY_DN16475_c0_g1_i1_2; TRINITY_…	ko00190
ko00360	Phenylalanine metabolism	1.22923e-09	1.83557	TRINITY_DN11233_c0_g1_i1_2; TRINITY_DN21000_c0_g1_i2_2; TRINITY_DN30289_c0_g2_i4_1; TRINITY_DN1438_c0_g1_i1_2; TRINITY_DN39593_c0_g1_i1_2; TRINITY_DN37266_c0_g1_i1_2; TRINITY_DN25702_c0_g3_i1_2; TRINITY_DN4335_c0_g1_i1_2; TRINITY_DN32705_c0_g1_i1_1; TRINITY_DN3825_c0_g1_i1_2; TRINITY_DN40730_c0_g1_i1_2; TRINITY_DN36439_c0_g1_i1_2; TRINITY_DN38773_c0_g1_i1_2; TRINITY_DN12960_c0_g1_i1_2; TRINITY_DN…	ko00360
ko00195	Photosynthesis	4.34486e-08	1.6289	TRINITY_DN24889_c0_g1_i1_2; TRINITY_DN14625_c0_g1_i1_3; TRINITY_DN16388_c0_g1_i2_1; TRINITY_DN32837_c0_g1_i1_3; TRINITY_DN14266_c0_g1_i1_3; TRINITY_DN24756_c0_g1_i1_2; TRINITY_DN18956_c0_g1_i1_2; TRINITY_DN16518_c0_g1_i1_2; TRINITY_DN35522_c0_g4_i1_2; TRINITY_DN15327_c0_g1_i1_2; TRINITY_DN26874_c2_g4_i3_2; TRINITY_DN16297_c0_g1_i1_2; TRINITY_DN9522_c1_g2_i1_3; TRINITY_DN18791_c0_g1_i3_1; TRINITY_…	ko00195
ko00350	Tyrosine metabolism	8.2904e-08	1.5962	TRINITY_DN11233_c0_g1_i1_2; TRINITY_DN21000_c0_g1_i2_2; TRINITY_DN30289_c0_g2_i4_1; TRINITY_DN16457_c0_g1_i1_2; TRINITY_DN26208_c0_g4_i1_3; TRINITY_DN1438_c0_g1_i1_2; TRINITY_DN39593_c0_g1_i1_2; TRINITY_DN4335_c0_g1_i1_2; TRINITY_DN24072_c1_g2_i1_2; TRINITY_DN38110_c0_g1_i1_2; TRINITY_DN3825_c0_g1_i1_2; TRINITY_DN2048_c0_g1_i1_2; TRINITY_DN13292_c0_g1_i1_2; TRINITY_DN26418_c0_g1_i7_3; TRINITY_DN2…	ko00350
ko04146	Peroxisome	9.77229e-08	1.4103	TRINITY_DN36189_c0_g1_i1_2; TRINITY_DN37787_c0_g1_i1_2; TRINITY_DN40071_c0_g1_i1_2; TRINITY_DN19983_c0_g1_i1_2; TRINITY_DN16840_c0_g1_i1_2; TRINITY_DN22404_c0_g1_i1_2; TRINITY_DN34579_c0_g1_i1_1; TRINITY_DN39815_c0_g1_i1_2; TRINITY_DN11206_c0_g1_i1_2; TRINITY_DN27046_c1_g1_i4_1; TRINITY_DN26182_c0_g2_i2_1; TRINITY_DN25928_c0_g3_i1_2; TRINITY_DN18867_c0_g1_i2_2; TRINITY_DN28170_c0_g1_i7_3; TRINITY…	ko04146
ko00500	Starch and sucrose metabolism	2.14009e-07	1.34282	TRINITY_DN33693_c0_g1_i4_2; TRINITY_DN38626_c0_g1_i1_2; TRINITY_DN36583_c0_g1_i1_2; TRINITY_DN13246_c0_g1_i2_3; TRINITY_DN37774_c0_g1_i1_2; TRINITY_DN31182_c0_g2_i1_1; TRINITY_DN19303_c0_g2_i1_2; TRINITY_DN11689_c0_g1_i1_2; TRINITY_DN602_c0_g1_i1_2; TRINITY_DN11764_c0_g1_i1_2; TRINITY_DN19303_c0_g1_i1_2; TRINITY_DN37944_c0_g1_i1_2; TRINITY_DN1754_c0_g1_i1_2; TRINITY_DN25067_c0_g1_i1_2; TRINITY_DN…	ko00500
ko00330	Arginine and proline metabolism	2.42116e-07	1.53723	TRINITY_DN26896_c0_g3_i1_2; TRINITY_DN13519_c0_g2_i1_2; TRINITY_DN41153_c0_g1_i1_2; TRINITY_DN21440_c0_g1_i1_2; TRINITY_DN28964_c0_g2_i1_1; TRINITY_DN39593_c0_g1_i1_2; TRINITY_DN27490_c0_g1_i6_2; TRINITY_DN4335_c0_g1_i1_2; TRINITY_DN16200_c0_g1_i1_2; TRINITY_DN31285_c0_g1_i3_2; TRINITY_DN27344_c1_g1_i4_3; TRINITY_DN21067_c0_g1_i14_1; TRINITY_DN21067_c0_g3_i1_1; TRINITY_DN26186_c0_g1_i1_3; TRINITY…	ko00330
ko00030	Pentose phosphate pathway	4.0793e-07	1.45556	TRINITY_DN17601_c0_g2_i1_2; TRINITY_DN13246_c0_g1_i2_3; TRINITY_DN17601_c0_g3_i1_2; TRINITY_DN21357_c1_g2_i1_2; TRINITY_DN27216_c0_g1_i1_2; TRINITY_DN33059_c0_g1_i1_2; TRINITY_DN32627_c0_g2_i3_2; TRINITY_DN30460_c1_g1_i1_2; TRINITY_DN16855_c0_g2_i1_2; TRINITY_DN10780_c0_g2_i1_3; TRINITY_DN37995_c0_g1_i1_2; TRINITY_DN25928_c0_g1_i5_3; TRINITY_DN39897_c0_g1_i1_2; TRINITY_DN27898_c0_g1_i3_1; TRINITY…	ko00030
ko00250	Alanine, aspartate and glutamate metabolism	5.40418e-07	1.48804	TRINITY_DN19857_c0_g1_i1_2; TRINITY_DN14421_c0_g1_i1_2; TRINITY_DN21653_c0_g1_i1_2; TRINITY_DN25133_c0_g1_i13_3; TRINITY_DN39801_c0_g1_i1_2; TRINITY_DN41153_c0_g1_i1_2; TRINITY_DN10058_c0_g1_i1_2; TRINITY_DN27046_c1_g1_i4_1; TRINITY_DN39593_c0_g1_i1_2; TRINITY_DN25777_c0_g1_i7_2; TRINITY_DN4335_c0_g1_i1_2; TRINITY_DN16200_c0_g1_i1_2; TRINITY_DN15122_c0_g1_i1_2; TRINITY_DN9180_c0_g1_i1_2; TRINITY_…	ko00250
ko00410	beta-Alanine metabolism	1.51095e-06	1.54492	TRINITY_DN14421_c0_g1_i1_2; TRINITY_DN11233_c0_g1_i1_2; TRINITY_DN25133_c0_g1_i13_3; TRINITY_DN26896_c0_g3_i1_2; TRINITY_DN30289_c0_g2_i4_1; TRINITY_DN22404_c0_g1_i1_2; TRINITY_DN29832_c0_g1_i1_2; TRINITY_DN28964_c0_g2_i1_1; TRINITY_DN31285_c0_g1_i3_2; TRINITY_DN15122_c0_g1_i1_2; TRINITY_DN40161_c0_g1_i1_2; TRINITY_DN21067_c0_g1_i14_1; TRINITY_DN21067_c0_g3_i1_1; TRINITY_DN26186_c0_g1_i1_3; TRINI…	ko00410
ko00710	Carbon fixation in photosynthetic organisms	4.04579e-06	1.36489	TRINITY_DN17601_c0_g2_i1_2; TRINITY_DN17601_c0_g3_i1_2; TRINITY_DN28170_c0_g1_i4_1; TRINITY_DN27216_c0_g1_i1_2; TRINITY_DN23866_c0_g5_i1_3; TRINITY_DN19449_c0_g1_i1_1; TRINITY_DN39593_c0_g1_i1_2; TRINITY_DN20204_c0_g1_i2_1; TRINITY_DN22774_c0_g1_i1_2; TRINITY_DN4335_c0_g1_i1_2; TRINITY_DN23315_c0_g2_i1_2; TRINITY_DN23002_c0_g1_i2_2; TRINITY_DN39897_c0_g1_i1_2; TRINITY_DN27898_c0_g1_i3_1; TRINITY_…	ko00710
ko00903	Limonene and pinene degradation	1.97941e-05	1.9511	TRINITY_DN26896_c0_g3_i1_2; TRINITY_DN31285_c0_g1_i3_2; TRINITY_DN21067_c0_g1_i14_1; TRINITY_DN21067_c0_g3_i1_1; TRINITY_DN26186_c0_g1_i1_3; TRINITY_DN23664_c0_g2_i2_1; TRINITY_DN35042_c0_g1_i7_2; TRINITY_DN6101_c0_g1_i1_2; TRINITY_DN32860_c0_g2_i1_2; TRINITY_DN36121_c0_g1_i1_2; TRINITY_DN28060_c0_g1_i13_3; TRINITY_DN13053_c0_g1_i1_2; TRINITY_DN36136_c0_g1_i1_2; TRINITY_DN28911_c1_g3_i1_2; TRINIT…	ko00903
ko00561	Glycerolipid metabolism	2.66592e-05	1.35276	TRINITY_DN4169_c0_g1_i1_2; TRINITY_DN26281_c0_g1_i1_2; TRINITY_DN11879_c0_g1_i1_2; TRINITY_DN26896_c0_g3_i1_2; TRINITY_DN27874_c0_g1_i5_1; TRINITY_DN482_c0_g1_i1_2; TRINITY_DN3185_c0_g1_i1_2; TRINITY_DN20465_c0_g1_i4_1; TRINITY_DN31285_c0_g1_i3_2; TRINITY_DN21007_c0_g2_i1_2; TRINITY_DN21067_c0_g1_i14_1; TRINITY_DN28600_c0_g4_i1_3; TRINITY_DN21067_c0_g3_i1_1; TRINITY_DN26186_c0_g1_i1_3; TRINITY_DN…	ko00561
ko00196	Photosynthesis - antenna proteins	5.59629e-05	1.79042	TRINITY_DN22544_c0_g1_i1_2; TRINITY_DN18840_c0_g1_i4_3; TRINITY_DN26500_c0_g1_i1_2; TRINITY_DN26786_c0_g1_i3_2; TRINITY_DN2311_c0_g1_i1_2; TRINITY_DN23449_c1_g1_i5_3; TRINITY_DN24834_c0_g1_i1_2; TRINITY_DN25501_c0_g1_i3_2; TRINITY_DN20871_c0_g1_i1_2; TRINITY_DN25410_c0_g1_i3_1; TRINITY_DN21644_c0_g1_i1_1; TRINITY_DN25411_c0_g1_i2_3; TRINITY_DN33684_c0_g1_i1_1; TRINITY_DN22261_c0_g1_i1_1; TRINITY_…	ko00196
Leaf vs Rhizome
ID	Term	pValue	Enrichment_score	Gene	Hyperlink_only_excel
ko00965	Betalain biosynthesis	0	1.73502	TRINITY_DN21000_c0_g1_i2_2; TRINITY_DN19497_c0_g1_i1_3; TRINITY_DN37636_c0_g1_i1_2; TRINITY_DN1251_c0_g1_i1_2; TRINITY_DN36534_c0_g1_i1_2; TRINITY_DN36305_c0_g1_i1_2; TRINITY_DN5835_c0_g1_i1_2; TRINITY_DN9894_c0_g1_i1_2; TRINITY_DN28711_c0_g1_i4_2; TRINITY_DN24255_c0_g1_i2_2	ko00965
ko00944	Flavone and flavonol biosynthesis	0	1.73502	TRINITY_DN19541_c0_g1_i1_3; TRINITY_DN20004_c3_g1_i1_2; TRINITY_DN33544_c2_g1_i3_2; TRINITY_DN27638_c1_g3_i1_1; TRINITY_DN26112_c0_g1_i1_2; TRINITY_DN31871_c0_g1_i1_2	ko00944
ko00472	D-Arginine and D-ornithine metabolism	0	1.73502	TRINITY_DN2582_c0_g1_i1_2; TRINITY_DN11731_c0_g1_i1_2; TRINITY_DN40082_c0_g1_i1_2	ko00472
ko03010	Ribosome	9.76637e-29	1.29345	TRINITY_DN22220_c0_g2_i1_3; TRINITY_DN40658_c0_g1_i1_2; TRINITY_DN40942_c0_g1_i1_2; TRINITY_DN17897_c0_g1_i1_3; TRINITY_DN24154_c0_g1_i1_2; TRINITY_DN37056_c0_g1_i1_2; TRINITY_DN19563_c0_g1_i1_2; TRINITY_DN25047_c0_g1_i5_3; TRINITY_DN13622_c0_g2_i1_1; TRINITY_DN10806_c0_g1_i1_2; TRINITY_DN38405_c0_g1_i1_2; TRINITY_DN25507_c0_g1_i13_2; TRINITY_DN31454_c1_g2_i6_2; TRINITY_DN19104_c0_g1_i2_2; TRINIT…	ko03010
ko00630	Glyoxylate and dicarboxylate metabolism	5.88525e-14	1.35703	TRINITY_DN21653_c0_g1_i1_2; TRINITY_DN21690_c0_g1_i1_1; TRINITY_DN31902_c0_g3_i1_2; TRINITY_DN11505_c0_g1_i1_2; TRINITY_DN25846_c0_g1_i2_2; TRINITY_DN20779_c0_g1_i1_2; TRINITY_DN23866_c0_g5_i1_3; TRINITY_DN24686_c2_g5_i2_3; TRINITY_DN27046_c1_g1_i4_1; TRINITY_DN21440_c0_g1_i1_2; TRINITY_DN34078_c1_g1_i4_2; TRINITY_DN25777_c0_g1_i7_2; TRINITY_DN25928_c0_g3_i1_2; TRINITY_DN18867_c0_g1_i2_2; TRINITY…	ko00630
ko00380	Tryptophan metabolism	1.24574e-11	1.42055	TRINITY_DN27812_c0_g2_i1_2; TRINITY_DN21000_c0_g1_i2_2; TRINITY_DN23693_c0_g1_i1_2; TRINITY_DN7351_c0_g1_i1_1; TRINITY_DN26896_c0_g3_i1_2; TRINITY_DN35718_c0_g1_i1_1; TRINITY_DN38095_c0_g1_i1_2; TRINITY_DN1438_c0_g1_i1_2; TRINITY_DN19811_c0_g1_i1_2; TRINITY_DN25928_c0_g3_i1_2; TRINITY_DN18867_c0_g1_i2_2; TRINITY_DN37266_c0_g1_i1_2; TRINITY_DN25702_c0_g3_i1_2; TRINITY_DN1807_c0_g1_i1_1; TRINITY_DN…	ko00380
ko00195	Photosynthesis	3.75494e-10	1.46442	TRINITY_DN19377_c0_g2_i1_3; TRINITY_DN24889_c0_g1_i1_2; TRINITY_DN14625_c0_g1_i1_3; TRINITY_DN16388_c0_g1_i2_1; TRINITY_DN14266_c0_g1_i1_3; TRINITY_DN17425_c0_g1_i1_3; TRINITY_DN18956_c0_g1_i1_2; TRINITY_DN16518_c0_g1_i1_2; TRINITY_DN35522_c0_g4_i1_2; TRINITY_DN15327_c0_g1_i1_2; TRINITY_DN26874_c2_g4_i3_2; TRINITY_DN16297_c0_g1_i1_2; TRINITY_DN18791_c0_g1_i3_1; TRINITY_DN20659_c0_g1_i1_1; TRINITY…	ko00195
ko00360	Phenylalanine metabolism	1.08232e-09	1.52956	TRINITY_DN11233_c0_g1_i1_2; TRINITY_DN21000_c0_g1_i2_2; TRINITY_DN30289_c0_g2_i4_1; TRINITY_DN1438_c0_g1_i1_2; TRINITY_DN24411_c0_g2_i1_3; TRINITY_DN39593_c0_g1_i1_2; TRINITY_DN37266_c0_g1_i1_2; TRINITY_DN25702_c0_g3_i1_2; TRINITY_DN4335_c0_g1_i1_2; TRINITY_DN32705_c0_g1_i1_1; TRINITY_DN3825_c0_g1_i1_2; TRINITY_DN20987_c0_g1_i1_3; TRINITY_DN40730_c0_g1_i1_2; TRINITY_DN19961_c4_g1_i1_1; TRINITY_DN…	ko00360
ko00250	Alanine, aspartate and glutamate metabolism	2.75279e-07	1.33018	TRINITY_DN19857_c0_g1_i1_2; TRINITY_DN30513_c0_g1_i3_2; TRINITY_DN14421_c0_g1_i1_2; TRINITY_DN21653_c0_g1_i1_2; TRINITY_DN39801_c0_g1_i1_2; TRINITY_DN41153_c0_g1_i1_2; TRINITY_DN10058_c0_g1_i1_2; TRINITY_DN27046_c1_g1_i4_1; TRINITY_DN27745_c0_g1_i1_1; TRINITY_DN34525_c0_g1_i1_2; TRINITY_DN39593_c0_g1_i1_2; TRINITY_DN25777_c0_g1_i7_2; TRINITY_DN4335_c0_g1_i1_2; TRINITY_DN16200_c0_g1_i1_2; TRINITY_…	ko00250
ko04146	Peroxisome	1.49989e-06	1.24547	TRINITY_DN33674_c1_g1_i19_2; TRINITY_DN37787_c0_g1_i1_2; TRINITY_DN20652_c0_g1_i1_1; TRINITY_DN40071_c0_g1_i1_2; TRINITY_DN19983_c0_g1_i1_2; TRINITY_DN28251_c4_g5_i1_3; TRINITY_DN16840_c0_g1_i1_2; TRINITY_DN22404_c0_g1_i1_2; TRINITY_DN34579_c0_g1_i1_1; TRINITY_DN39815_c0_g1_i1_2; TRINITY_DN11206_c0_g1_i1_2; TRINITY_DN27046_c1_g1_i4_1; TRINITY_DN25744_c1_g1_i3_2; TRINITY_DN25928_c0_g3_i1_2; TRINIT…	ko04146
ko00350	Tyrosine metabolism	1.74993e-06	1.34614	TRINITY_DN11233_c0_g1_i1_2; TRINITY_DN21000_c0_g1_i2_2; TRINITY_DN30289_c0_g2_i4_1; TRINITY_DN16457_c0_g1_i1_2; TRINITY_DN1438_c0_g1_i1_2; TRINITY_DN24411_c0_g2_i1_3; TRINITY_DN39593_c0_g1_i1_2; TRINITY_DN4335_c0_g1_i1_2; TRINITY_DN24072_c1_g2_i1_2; TRINITY_DN26208_c0_g1_i5_3; TRINITY_DN38110_c0_g1_i1_2; TRINITY_DN3825_c0_g1_i1_2; TRINITY_DN2048_c0_g1_i1_2; TRINITY_DN38795_c0_g1_i1_2; TRINITY_DN1…	ko00350
ko00196	Photosynthesis - antenna proteins	2.32438e-06	1.58193	TRINITY_DN22544_c0_g1_i1_2; TRINITY_DN18840_c0_g1_i4_3; TRINITY_DN25410_c0_g2_i10_1; TRINITY_DN26500_c0_g1_i1_2; TRINITY_DN20816_c0_g1_i1_3; TRINITY_DN21131_c0_g1_i1_3; TRINITY_DN26786_c0_g1_i3_2; TRINITY_DN2311_c0_g1_i1_2; TRINITY_DN23449_c1_g1_i5_3; TRINITY_DN24834_c0_g1_i1_2; TRINITY_DN30022_c0_g1_i5_1; TRINITY_DN25501_c0_g1_i3_2; TRINITY_DN22788_c0_g1_i2_3; TRINITY_DN20871_c0_g1_i1_2; TRINITY…	ko00196
ko00710	Carbon fixation in photosynthetic organisms	3.69259e-06	1.24486	TRINITY_DN14147_c0_g1_i1_1; TRINITY_DN17601_c0_g2_i1_2; TRINITY_DN13838_c0_g1_i2_2; TRINITY_DN17601_c0_g3_i1_2; TRINITY_DN35701_c0_g1_i11_2; TRINITY_DN24318_c1_g1_i1_1; TRINITY_DN28170_c0_g1_i4_1; TRINITY_DN27216_c0_g1_i1_2; TRINITY_DN23866_c0_g5_i1_3; TRINITY_DN19449_c0_g1_i1_1; TRINITY_DN39593_c0_g1_i1_2; TRINITY_DN31693_c0_g2_i1_2; TRINITY_DN20204_c0_g1_i2_1; TRINITY_DN22774_c0_g1_i1_2; TRINIT…	ko00710
ko00040	Pentose and glucuronate interconversions	4.34437e-06	1.2661	TRINITY_DN30640_c0_g1_i1_3; TRINITY_DN4169_c0_g1_i1_2; TRINITY_DN40332_c0_g1_i1_2; TRINITY_DN11879_c0_g1_i1_2; TRINITY_DN482_c0_g1_i1_2; TRINITY_DN18247_c0_g1_i1_2; TRINITY_DN37731_c0_g1_i1_2; TRINITY_DN32699_c0_g3_i1_2; TRINITY_DN13121_c0_g1_i1_2; TRINITY_DN24358_c0_g1_i3_2; TRINITY_DN3185_c0_g1_i1_2; TRINITY_DN14371_c0_g1_i1_2; TRINITY_DN28020_c3_g3_i12_3; TRINITY_DN36815_c0_g1_i1_2; TRINITY_DN…	ko00040
ko00940	Phenylpropanoid biosynthesis	4.40649e-06	1.25122	TRINITY_DN20813_c0_g1_i1_3; TRINITY_DN36583_c0_g1_i1_2; TRINITY_DN25982_c0_g1_i8_1; TRINITY_DN33021_c0_g1_i1_3; TRINITY_DN33149_c0_g1_i1_1; TRINITY_DN32544_c0_g1_i1_2; TRINITY_DN29929_c1_g7_i1_2; TRINITY_DN34516_c0_g1_i1_1; TRINITY_DN37944_c0_g1_i1_2; TRINITY_DN16717_c0_g1_i1_2; TRINITY_DN9735_c0_g1_i1_2; TRINITY_DN33156_c0_g1_i1_1; TRINITY_DN37266_c0_g1_i1_2; TRINITY_DN25702_c0_g3_i1_2; TRINITY_…	ko00940
ko00010	Glycolysis / Gluconeogenesis	3.31692e-05	1.16242	TRINITY_DN26788_c0_g4_i1_1; TRINITY_DN19529_c0_g1_i1_2; TRINITY_DN30301_c1_g1_i1_1; TRINITY_DN4169_c0_g1_i1_2; TRINITY_DN14147_c0_g1_i1_1; TRINITY_DN17601_c0_g2_i1_2; TRINITY_DN31530_c0_g1_i1_2; TRINITY_DN13838_c0_g1_i2_2; TRINITY_DN13246_c0_g1_i2_3; TRINITY_DN17601_c0_g3_i1_2; TRINITY_DN11879_c0_g1_i1_2; TRINITY_DN5983_c0_g2_i1_2; TRINITY_DN14643_c0_g2_i1_2; TRINITY_DN26896_c0_g3_i1_2; TRINITY_D…	ko00010
ko00650	Butanoate metabolism	4.73355e-05	1.3937	TRINITY_DN14421_c0_g1_i1_2; TRINITY_DN15122_c0_g1_i1_2; TRINITY_DN38110_c0_g1_i1_2; TRINITY_DN2048_c0_g1_i1_2; TRINITY_DN20362_c0_g1_i3_3; TRINITY_DN14857_c0_g2_i1_3; TRINITY_DN28946_c2_g1_i1_3; TRINITY_DN38795_c0_g1_i1_2; TRINITY_DN24140_c0_g1_i1_1; TRINITY_DN26867_c0_g1_i7_1; TRINITY_DN22101_c0_g1_i1_2; TRINITY_DN30051_c0_g1_i3_2; TRINITY_DN40463_c0_g1_i1_2; TRINITY_DN32672_c1_g3_i2_2; TRINITY_…	ko00650
ko00410	beta-Alanine metabolism	6.83476e-05	1.29338	TRINITY_DN14421_c0_g1_i1_2; TRINITY_DN11233_c0_g1_i1_2; TRINITY_DN26896_c0_g3_i1_2; TRINITY_DN30289_c0_g2_i4_1; TRINITY_DN22404_c0_g1_i1_2; TRINITY_DN29832_c0_g1_i1_2; TRINITY_DN28964_c0_g2_i1_1; TRINITY_DN31285_c0_g1_i3_2; TRINITY_DN15122_c0_g1_i1_2; TRINITY_DN40161_c0_g1_i1_2; TRINITY_DN21067_c0_g1_i14_1; TRINITY_DN21067_c0_g3_i1_1; TRINITY_DN26186_c0_g1_i1_3; TRINITY_DN29254_c0_g2_i2_1; TRINIT…	ko00410
ko00950	Isoquinoline alkaloid biosynthesis	9.03486e-05	1.44585	TRINITY_DN11233_c0_g1_i1_2; TRINITY_DN21000_c0_g1_i2_2; TRINITY_DN30289_c0_g2_i4_1; TRINITY_DN1438_c0_g1_i1_2; TRINITY_DN39593_c0_g1_i1_2; TRINITY_DN4335_c0_g1_i1_2; TRINITY_DN3825_c0_g1_i1_2; TRINITY_DN30526_c0_g1_i4_2; TRINITY_DN33690_c0_g1_i1_1; TRINITY_DN24081_c0_g1_i1_2; TRINITY_DN24472_c0_g1_i10_2; TRINITY_DN37636_c0_g1_i1_2; TRINITY_DN31181_c2_g1_i1_2; TRINITY_DN8593_c0_g1_i1_2; TRINITY_DN…	ko00950
ko00906	Carotenoid biosynthesis	0.000113051	1.42657	TRINITY_DN22817_c0_g1_i23_3; TRINITY_DN29740_c0_g1_i14_1; TRINITY_DN28911_c4_g2_i1_3; TRINITY_DN23007_c0_g1_i6_2; TRINITY_DN25072_c0_g1_i21_1; TRINITY_DN22909_c0_g1_i12_3; TRINITY_DN29165_c0_g1_i2_2; TRINITY_DN30142_c0_g2_i11_2; TRINITY_DN20748_c0_g1_i2_1; TRINITY_DN27055_c0_g1_i3_3; TRINITY_DN26095_c1_g1_i1_1; TRINITY_DN19182_c0_g1_i1_3; TRINITY_DN11163_c0_g1_i1_2; TRINITY_DN20002_c0_g1_i1_3; TR…	ko00906
Leaf vs Root
ID	Term	pValue	Enrichment_score	Gene	Hyperlink_only_excel
ko00472	D-Arginine and D-ornithine metabolism	0	1.76661	TRINITY_DN2582_c0_g1_i1_2; TRINITY_DN11731_c0_g1_i1_2; TRINITY_DN40082_c0_g1_i1_2	ko00472
ko03010	Ribosome	1.11226e-22	1.26527	TRINITY_DN22220_c0_g2_i1_3; TRINITY_DN17973_c0_g2_i2_1; TRINITY_DN40658_c0_g1_i1_2; TRINITY_DN24154_c0_g1_i1_2; TRINITY_DN37056_c0_g1_i1_2; TRINITY_DN19563_c0_g1_i1_2; TRINITY_DN16356_c0_g1_i1_2; TRINITY_DN25047_c0_g1_i5_3; TRINITY_DN13622_c0_g2_i1_1; TRINITY_DN10806_c0_g1_i1_2; TRINITY_DN25664_c0_g2_i1_2; TRINITY_DN38405_c0_g1_i1_2; TRINITY_DN25507_c0_g1_i13_2; TRINITY_DN31454_c1_g2_i6_2; TRINIT…	ko03010
ko00380	Tryptophan metabolism	7.80054e-12	1.43537	TRINITY_DN36189_c0_g1_i1_2; TRINITY_DN27812_c0_g2_i1_2; TRINITY_DN21000_c0_g1_i2_2; TRINITY_DN23693_c0_g1_i1_2; TRINITY_DN26896_c0_g3_i1_2; TRINITY_DN35718_c0_g1_i1_1; TRINITY_DN23694_c0_g2_i1_2; TRINITY_DN38095_c0_g1_i1_2; TRINITY_DN1438_c0_g1_i1_2; TRINITY_DN19811_c0_g1_i1_2; TRINITY_DN25928_c0_g3_i1_2; TRINITY_DN18867_c0_g1_i2_2; TRINITY_DN37266_c0_g1_i1_2; TRINITY_DN25702_c0_g3_i1_2; TRINITY_…	ko00380
ko00630	Glyoxylate and dicarboxylate metabolism	3.93833e-09	1.2871	TRINITY_DN36189_c0_g1_i1_2; TRINITY_DN21653_c0_g1_i1_2; TRINITY_DN31902_c0_g3_i1_2; TRINITY_DN11505_c0_g1_i1_2; TRINITY_DN25846_c0_g1_i2_2; TRINITY_DN20779_c0_g1_i1_2; TRINITY_DN17635_c0_g1_i1_1; TRINITY_DN23866_c0_g5_i1_3; TRINITY_DN27046_c1_g1_i4_1; TRINITY_DN21440_c0_g1_i1_2; TRINITY_DN34078_c1_g1_i4_2; TRINITY_DN25777_c0_g1_i7_2; TRINITY_DN25928_c0_g3_i1_2; TRINITY_DN18867_c0_g1_i2_2; TRINITY…	ko00630
ko00010	Glycolysis / Gluconeogenesis	6.64047e-07	1.20112	TRINITY_DN26788_c0_g4_i1_1; TRINITY_DN19529_c0_g1_i1_2; TRINITY_DN30301_c1_g1_i1_1; TRINITY_DN4169_c0_g1_i1_2; TRINITY_DN17601_c0_g2_i1_2; TRINITY_DN31530_c0_g1_i1_2; TRINITY_DN13838_c0_g1_i2_2; TRINITY_DN13246_c0_g1_i2_3; TRINITY_DN17601_c0_g3_i1_2; TRINITY_DN11879_c0_g1_i1_2; TRINITY_DN5983_c0_g2_i1_2; TRINITY_DN14643_c0_g2_i1_2; TRINITY_DN26896_c0_g3_i1_2; TRINITY_DN27874_c0_g1_i5_1; TRINITY_D…	ko00010
ko00360	Phenylalanine metabolism	9.79332e-07	1.44118	TRINITY_DN11233_c0_g1_i1_2; TRINITY_DN21000_c0_g1_i2_2; TRINITY_DN1438_c0_g1_i1_2; TRINITY_DN24411_c0_g2_i1_3; TRINITY_DN39593_c0_g1_i1_2; TRINITY_DN37266_c0_g1_i1_2; TRINITY_DN25702_c0_g3_i1_2; TRINITY_DN4335_c0_g1_i1_2; TRINITY_DN32705_c0_g1_i1_1; TRINITY_DN3825_c0_g1_i1_2; TRINITY_DN33163_c0_g1_i5_2; TRINITY_DN20987_c0_g1_i1_3; TRINITY_DN40730_c0_g1_i1_2; TRINITY_DN19961_c4_g1_i1_1; TRINITY_DN…	ko00360
ko00040	Pentose and glucuronate interconversions	1.14198e-06	1.28915	TRINITY_DN30640_c0_g1_i1_3; TRINITY_DN4169_c0_g1_i1_2; TRINITY_DN40332_c0_g1_i1_2; TRINITY_DN11879_c0_g1_i1_2; TRINITY_DN27874_c0_g1_i5_1; TRINITY_DN482_c0_g1_i1_2; TRINITY_DN18247_c0_g1_i1_2; TRINITY_DN37731_c0_g1_i1_2; TRINITY_DN32699_c0_g3_i1_2; TRINITY_DN13121_c0_g1_i1_2; TRINITY_DN24358_c0_g1_i3_2; TRINITY_DN3185_c0_g1_i1_2; TRINITY_DN14371_c0_g1_i1_2; TRINITY_DN28020_c3_g3_i12_3; TRINITY_DN…	ko00040
ko00051	Fructose and mannose metabolism	3.59288e-06	1.29931	TRINITY_DN30301_c1_g1_i1_1; TRINITY_DN17601_c0_g2_i1_2; TRINITY_DN23013_c1_g1_i9_3; TRINITY_DN17601_c0_g3_i1_2; TRINITY_DN30080_c2_g1_i2_2; TRINITY_DN21144_c0_g4_i2_2; TRINITY_DN27078_c0_g1_i2_2; TRINITY_DN14433_c0_g1_i1_2; TRINITY_DN19819_c0_g2_i1_2; TRINITY_DN28020_c3_g3_i12_3; TRINITY_DN23414_c0_g1_i1_2; TRINITY_DN24827_c2_g4_i1_2; TRINITY_DN25928_c0_g1_i5_3; TRINITY_DN22651_c0_g1_i1_3; TRINIT…	ko00051
ko00940	Phenylpropanoid biosynthesis	4.44684e-06	1.25701	TRINITY_DN20813_c0_g1_i1_3; TRINITY_DN36583_c0_g1_i1_2; TRINITY_DN25982_c0_g1_i8_1; TRINITY_DN31820_c0_g1_i1_3; TRINITY_DN32544_c0_g1_i1_2; TRINITY_DN29929_c1_g7_i1_2; TRINITY_DN34516_c0_g1_i1_1; TRINITY_DN35813_c0_g1_i7_2; TRINITY_DN37944_c0_g1_i1_2; TRINITY_DN16717_c0_g1_i1_2; TRINITY_DN33156_c0_g1_i1_1; TRINITY_DN37266_c0_g1_i1_2; TRINITY_DN25702_c0_g3_i1_2; TRINITY_DN23649_c0_g1_i1_1; TRINITY…	ko00940
ko00280	Valine, leucine and isoleucine degradation	1.10791e-05	1.32125	TRINITY_DN3487_c0_g1_i1_2; TRINITY_DN14421_c0_g1_i1_2; TRINITY_DN38278_c0_g1_i1_2; TRINITY_DN26896_c0_g3_i1_2; TRINITY_DN28251_c4_g5_i1_3; TRINITY_DN804_c0_g1_i1_2; TRINITY_DN29832_c0_g1_i1_2; TRINITY_DN31285_c0_g1_i3_2; TRINITY_DN15122_c0_g1_i1_2; TRINITY_DN21067_c0_g1_i14_1; TRINITY_DN29369_c1_g1_i3_2; TRINITY_DN21067_c0_g3_i1_1; TRINITY_DN26186_c0_g1_i1_3; TRINITY_DN39765_c0_g1_i1_2; TRINITY_D…	ko00280
ko00906	Carotenoid biosynthesis	1.47831e-05	1.4918	TRINITY_DN22817_c0_g1_i23_3; TRINITY_DN29740_c0_g1_i14_1; TRINITY_DN28911_c4_g2_i1_3; TRINITY_DN23007_c0_g1_i6_2; TRINITY_DN22909_c0_g1_i12_3; TRINITY_DN29165_c0_g1_i2_2; TRINITY_DN30142_c0_g2_i11_2; TRINITY_DN20748_c0_g1_i2_1; TRINITY_DN27055_c0_g1_i3_3; TRINITY_DN26095_c1_g1_i1_1; TRINITY_DN19182_c0_g1_i1_3; TRINITY_DN11163_c0_g1_i1_2; TRINITY_DN27015_c0_g4_i8_3; TRINITY_DN24559_c0_g4_i1_1; TRI…	ko00906
ko04146	Peroxisome	1.5768e-05	1.22416	TRINITY_DN33674_c1_g1_i19_2; TRINITY_DN36189_c0_g1_i1_2; TRINITY_DN37787_c0_g1_i1_2; TRINITY_DN20652_c0_g1_i1_1; TRINITY_DN40071_c0_g1_i1_2; TRINITY_DN19983_c0_g1_i1_2; TRINITY_DN28251_c4_g5_i1_3; TRINITY_DN16840_c0_g1_i1_2; TRINITY_DN22404_c0_g1_i1_2; TRINITY_DN34579_c0_g1_i1_1; TRINITY_DN39815_c0_g1_i1_2; TRINITY_DN11206_c0_g1_i1_2; TRINITY_DN27046_c1_g1_i4_1; TRINITY_DN26182_c0_g2_i2_1; TRINIT…	ko04146
ko00330	Arginine and proline metabolism	1.78332e-05	1.29819	TRINITY_DN35152_c0_g1_i1_2; TRINITY_DN26896_c0_g3_i1_2; TRINITY_DN13519_c0_g2_i1_2; TRINITY_DN41153_c0_g1_i1_2; TRINITY_DN28059_c1_g1_i7_3; TRINITY_DN21440_c0_g1_i1_2; TRINITY_DN14689_c0_g1_i1_1; TRINITY_DN39593_c0_g1_i1_2; TRINITY_DN27490_c0_g1_i6_2; TRINITY_DN4335_c0_g1_i1_2; TRINITY_DN16200_c0_g1_i1_2; TRINITY_DN31285_c0_g1_i3_2; TRINITY_DN27344_c1_g1_i4_3; TRINITY_DN21067_c0_g1_i14_1; TRINITY…	ko00330
ko00410	beta-Alanine metabolism	2.81656e-05	1.31693	TRINITY_DN14421_c0_g1_i1_2; TRINITY_DN11233_c0_g1_i1_2; TRINITY_DN25133_c0_g1_i13_3; TRINITY_DN26896_c0_g3_i1_2; TRINITY_DN22404_c0_g1_i1_2; TRINITY_DN29832_c0_g1_i1_2; TRINITY_DN31285_c0_g1_i3_2; TRINITY_DN15122_c0_g1_i1_2; TRINITY_DN40161_c0_g1_i1_2; TRINITY_DN21067_c0_g1_i14_1; TRINITY_DN29369_c1_g1_i3_2; TRINITY_DN21067_c0_g3_i1_1; TRINITY_DN26186_c0_g1_i1_3; TRINITY_DN29254_c0_g2_i2_1; TRINI…	ko00410
ko00071	Fatty acid degradation	6.24962e-05	1.24955	TRINITY_DN38278_c0_g1_i1_2; TRINITY_DN37787_c0_g1_i1_2; TRINITY_DN23693_c0_g1_i1_2; TRINITY_DN26896_c0_g3_i1_2; TRINITY_DN20652_c0_g1_i1_1; TRINITY_DN19983_c0_g1_i1_2; TRINITY_DN35718_c0_g1_i1_1; TRINITY_DN28251_c4_g5_i1_3; TRINITY_DN16457_c0_g1_i1_2; TRINITY_DN38095_c0_g1_i1_2; TRINITY_DN22404_c0_g1_i1_2; TRINITY_DN31285_c0_g1_i3_2; TRINITY_DN24072_c1_g2_i1_2; TRINITY_DN21067_c0_g1_i14_1; TRINIT…	ko00071
ko00903	Limonene and pinene degradation	7.80683e-05	1.56277	TRINITY_DN26896_c0_g3_i1_2; TRINITY_DN31285_c0_g1_i3_2; TRINITY_DN21067_c0_g1_i14_1; TRINITY_DN21067_c0_g3_i1_1; TRINITY_DN26186_c0_g1_i1_3; TRINITY_DN23664_c0_g2_i2_1; TRINITY_DN35042_c0_g1_i7_2; TRINITY_DN35429_c0_g1_i1_1; TRINITY_DN6101_c0_g1_i1_2; TRINITY_DN32860_c0_g2_i1_2; TRINITY_DN36121_c0_g1_i1_2; TRINITY_DN28060_c0_g1_i13_3; TRINITY_DN13053_c0_g1_i1_2; TRINITY_DN36136_c0_g1_i1_2; TRINIT…	ko00903
ko00561	Glycerolipid metabolism	9.60538e-05	1.22304	TRINITY_DN21114_c0_g1_i1_2; TRINITY_DN4169_c0_g1_i1_2; TRINITY_DN11879_c0_g1_i1_2; TRINITY_DN26896_c0_g3_i1_2; TRINITY_DN27874_c0_g1_i5_1; TRINITY_DN23819_c0_g7_i1_3; TRINITY_DN482_c0_g1_i1_2; TRINITY_DN31449_c0_g7_i3_2; TRINITY_DN3185_c0_g1_i1_2; TRINITY_DN20465_c0_g1_i4_1; TRINITY_DN22107_c0_g2_i1_3; TRINITY_DN31285_c0_g1_i3_2; TRINITY_DN27594_c0_g1_i3_1; TRINITY_DN21007_c0_g2_i1_2; TRINITY_DN2…	ko00561
ko00350	Tyrosine metabolism	0.000139666	1.27927	TRINITY_DN11233_c0_g1_i1_2; TRINITY_DN21000_c0_g1_i2_2; TRINITY_DN16457_c0_g1_i1_2; TRINITY_DN26208_c0_g4_i1_3; TRINITY_DN1438_c0_g1_i1_2; TRINITY_DN24411_c0_g2_i1_3; TRINITY_DN39593_c0_g1_i1_2; TRINITY_DN4335_c0_g1_i1_2; TRINITY_DN24072_c1_g2_i1_2; TRINITY_DN26208_c0_g1_i5_3; TRINITY_DN38110_c0_g1_i1_2; TRINITY_DN3825_c0_g1_i1_2; TRINITY_DN2048_c0_g1_i1_2; TRINITY_DN38795_c0_g1_i1_2; TRINITY_DN1…	ko00350
ko00030	Pentose phosphate pathway	0.000177718	1.22458	TRINITY_DN30301_c1_g1_i1_1; TRINITY_DN17601_c0_g2_i1_2; TRINITY_DN13246_c0_g1_i2_3; TRINITY_DN17601_c0_g3_i1_2; TRINITY_DN26870_c0_g1_i3_1; TRINITY_DN25123_c0_g1_i1_1; TRINITY_DN24853_c0_g1_i1_1; TRINITY_DN21357_c1_g2_i1_2; TRINITY_DN33172_c2_g1_i1_2; TRINITY_DN24656_c0_g2_i1_3; TRINITY_DN27216_c0_g1_i1_2; TRINITY_DN33059_c0_g1_i1_2; TRINITY_DN30460_c1_g1_i1_2; TRINITY_DN16855_c0_g2_i1_2; TRINITY…	ko00030
ko00310	Lysine degradation	0.000189046	1.31469	TRINITY_DN23693_c0_g1_i1_2; TRINITY_DN26896_c0_g3_i1_2; TRINITY_DN35718_c0_g1_i1_1; TRINITY_DN38095_c0_g1_i1_2; TRINITY_DN39815_c0_g1_i1_2; TRINITY_DN31285_c0_g1_i3_2; TRINITY_DN21067_c0_g1_i14_1; TRINITY_DN17032_c0_g1_i1_2; TRINITY_DN21067_c0_g3_i1_1; TRINITY_DN26186_c0_g1_i1_3; TRINITY_DN38110_c0_g1_i1_2; TRINITY_DN2048_c0_g1_i1_2; TRINITY_DN25189_c0_g1_i2_2; TRINITY_DN20612_c0_g1_i1_2; TRINITY…	ko00310
Stem vs Rhizome
ID	Term	pValue	Enrichment_score	Gene	Hyperlink_only_excel
ko04075	Plant hormone signal transduction	1.33844e-12	1.49498	TRINITY_DN14218_c0_g1_i1_1; TRINITY_DN13031_c0_g1_i1_3; TRINITY_DN24917_c2_g1_i21_1; TRINITY_DN16985_c0_g2_i1_1; TRINITY_DN15617_c0_g1_i1_2; TRINITY_DN31638_c0_g1_i2_2; TRINITY_DN14570_c0_g2_i1_3; TRINITY_DN15135_c0_g1_i3_3; TRINITY_DN16871_c0_g1_i1_1; TRINITY_DN20698_c0_g1_i1_3; TRINITY_DN27664_c0_g1_i3_2; TRINITY_DN20855_c0_g1_i2_3; TRINITY_DN26825_c0_g1_i1_2; TRINITY_DN18742_c0_g1_i4_3; TRINIT…	ko04075
ko04626	Plant-pathogen interaction	2.21169e-09	1.43295	TRINITY_DN29128_c1_g3_i6_1; TRINITY_DN27256_c0_g4_i1_1; TRINITY_DN17992_c0_g1_i1_2; TRINITY_DN24678_c0_g1_i6_3; TRINITY_DN24917_c2_g1_i21_1; TRINITY_DN26392_c0_g1_i11_1; TRINITY_DN34217_c0_g1_i9_2; TRINITY_DN15295_c0_g1_i1_3; TRINITY_DN32285_c0_g1_i5_2; TRINITY_DN27030_c0_g2_i1_1; TRINITY_DN12801_c0_g1_i1_3; TRINITY_DN33047_c0_g4_i1_2; TRINITY_DN7180_c0_g1_i1_2; TRINITY_DN26731_c0_g1_i5_3; TRINIT…	ko04626
ko00195	Photosynthesis	8.14945e-08	1.60744	TRINITY_DN16388_c0_g1_i2_1; TRINITY_DN32837_c0_g1_i1_3; TRINITY_DN14266_c0_g1_i1_3; TRINITY_DN17425_c0_g1_i1_3; TRINITY_DN24756_c0_g1_i1_2; TRINITY_DN18956_c0_g1_i1_2; TRINITY_DN16518_c0_g1_i1_2; TRINITY_DN16297_c0_g1_i1_2; TRINITY_DN9522_c1_g2_i1_3; TRINITY_DN20659_c0_g1_i1_1; TRINITY_DN15654_c0_g1_i1_2; TRINITY_DN19407_c0_g2_i1_1; TRINITY_DN24107_c0_g1_i9_1; TRINITY_DN13288_c0_g1_i1_2; TRINITY_…	ko00195
ko00906	Carotenoid biosynthesis	1.24689e-06	1.83555	TRINITY_DN22817_c0_g1_i23_3; TRINITY_DN29740_c0_g1_i14_1; TRINITY_DN28911_c4_g2_i1_3; TRINITY_DN23007_c0_g1_i6_2; TRINITY_DN25072_c0_g1_i21_1; TRINITY_DN24458_c0_g1_i1_3; TRINITY_DN22909_c0_g1_i12_3; TRINITY_DN30142_c0_g2_i11_2; TRINITY_DN20748_c0_g1_i2_1; TRINITY_DN27055_c0_g1_i3_3; TRINITY_DN26095_c1_g1_i1_1; TRINITY_DN19182_c0_g1_i1_3; TRINITY_DN20002_c0_g1_i1_3; TRINITY_DN31662_c0_g1_i12_2; T…	ko00906
ko00908	Zeatin biosynthesis	1.03865e-05	2.19014	TRINITY_DN1670_c0_g1_i1_2; TRINITY_DN23921_c2_g1_i4_3; TRINITY_DN26707_c0_g1_i4_1; TRINITY_DN23466_c0_g2_i1_1; TRINITY_DN7734_c0_g1_i1_1; TRINITY_DN18009_c0_g1_i1_1; TRINITY_DN10275_c0_g1_i1_2; TRINITY_DN16847_c0_g1_i1_2; TRINITY_DN30225_c2_g3_i1_1; TRINITY_DN24280_c0_g1_i2_3; TRINITY_DN27077_c0_g1_i4_3; TRINITY_DN27417_c0_g1_i1_1; TRINITY_DN25251_c0_g1_i3_1; TRINITY_DN19174_c0_g2_i1_3	ko00908
ko00940	Phenylpropanoid biosynthesis	1.57757e-05	1.34778	TRINITY_DN20813_c0_g1_i1_3; TRINITY_DN25982_c0_g1_i8_1; TRINITY_DN32544_c0_g1_i1_2; TRINITY_DN29929_c1_g7_i1_2; TRINITY_DN9735_c0_g1_i1_2; TRINITY_DN23649_c0_g1_i1_1; TRINITY_DN25126_c0_g3_i1_3; TRINITY_DN31102_c0_g3_i3_2; TRINITY_DN21650_c1_g1_i2_3; TRINITY_DN23829_c0_g1_i1_1; TRINITY_DN27016_c0_g1_i1_3; TRINITY_DN29896_c0_g1_i2_2; TRINITY_DN20682_c0_g1_i1_3; TRINITY_DN19720_c0_g1_i1_1; TRINITY_…	ko00940
ko00062	Fatty acid elongation	9.94247e-05	1.71259	TRINITY_DN27030_c0_g2_i1_1; TRINITY_DN7180_c0_g1_i1_2; TRINITY_DN26774_c0_g3_i1_1; TRINITY_DN28101_c0_g1_i2_2; TRINITY_DN19671_c0_g1_i1_1; TRINITY_DN19863_c0_g1_i1_1; TRINITY_DN16071_c0_g1_i1_2; TRINITY_DN13162_c0_g2_i1_1; TRINITY_DN21675_c0_g1_i7_3; TRINITY_DN27288_c0_g1_i11_1; TRINITY_DN38717_c0_g1_i1_2; TRINITY_DN11966_c0_g1_i2_3; TRINITY_DN28017_c0_g1_i4_2; TRINITY_DN13162_c0_g1_i1_1; TRINITY…	ko00062
ko00941	Flavonoid biosynthesis	9.99991e-05	1.6196	TRINITY_DN23507_c0_g1_i1_2; TRINITY_DN25982_c0_g1_i8_1; TRINITY_DN35100_c0_g1_i1_2; TRINITY_DN24820_c0_g1_i2_3; TRINITY_DN23649_c0_g1_i1_1; TRINITY_DN17932_c0_g1_i1_3; TRINITY_DN19541_c0_g1_i1_3; TRINITY_DN20682_c0_g1_i1_3; TRINITY_DN23478_c0_g1_i2_3; TRINITY_DN26081_c0_g1_i2_2; TRINITY_DN25211_c1_g1_i3_1; TRINITY_DN29831_c0_g1_i2_2; TRINITY_DN29301_c0_g1_i3_2; TRINITY_DN32500_c0_g2_i1_2; TRINITY…	ko00941
ko00945	Stilbenoid, diarylheptanoid and gingerol biosynthesis	0.000270692	1.80217	TRINITY_DN25982_c0_g1_i8_1; TRINITY_DN23649_c0_g1_i1_1; TRINITY_DN20682_c0_g1_i1_3; TRINITY_DN23478_c0_g1_i2_3; TRINITY_DN26081_c0_g1_i2_2; TRINITY_DN29831_c0_g1_i2_2; TRINITY_DN27818_c0_g3_i1_1; TRINITY_DN31325_c0_g2_i7_2; TRINITY_DN28232_c0_g1_i2_1; TRINITY_DN28232_c0_g2_i2_1; TRINITY_DN19796_c0_g1_i3_3; TRINITY_DN15594_c0_g1_i1_3; TRINITY_DN19225_c0_g1_i4_1; TRINITY_DN23478_c0_g2_i2_3; TRINITY…	ko00945
ko00196	Photosynthesis - antenna proteins	0.000286255	1.69322	TRINITY_DN22544_c0_g1_i1_2; TRINITY_DN25410_c0_g2_i10_1; TRINITY_DN20816_c0_g1_i1_3; TRINITY_DN21131_c0_g1_i1_3; TRINITY_DN26786_c0_g1_i3_2; TRINITY_DN23449_c1_g1_i5_3; TRINITY_DN32998_c0_g2_i1_2; TRINITY_DN24834_c0_g1_i1_2; TRINITY_DN30022_c0_g1_i5_1; TRINITY_DN22788_c0_g1_i2_3; TRINITY_DN20871_c0_g1_i1_2; TRINITY_DN21644_c0_g1_i1_1; TRINITY_DN25411_c0_g1_i2_3; TRINITY_DN22515_c0_g1_i1_3; TRINIT…	ko00196
ko00902	Monoterpenoid biosynthesis	0.000595596	1.96666	TRINITY_DN8225_c0_g1_i1_3; TRINITY_DN9094_c0_g1_i1_3; TRINITY_DN12882_c0_g1_i1_3; TRINITY_DN18708_c0_g1_i1_3; TRINITY_DN12531_c0_g1_i1_1; TRINITY_DN28115_c0_g1_i5_2; TRINITY_DN26154_c0_g1_i5_1; TRINITY_DN7247_c0_g1_i1_3; TRINITY_DN29664_c0_g2_i1_2; TRINITY_DN39608_c0_g1_i1_2; TRINITY_DN29790_c0_g1_i7_2	ko00902
ko00052	Galactose metabolism	0.000900779	1.32973	TRINITY_DN30301_c1_g1_i1_1; TRINITY_DN26586_c0_g1_i2_3; TRINITY_DN13246_c0_g1_i2_3; TRINITY_DN27958_c0_g2_i8_3; TRINITY_DN28181_c0_g1_i3_1; TRINITY_DN32699_c0_g3_i1_2; TRINITY_DN4894_c0_g1_i1_1; TRINITY_DN28592_c0_g2_i1_3; TRINITY_DN24827_c2_g4_i1_2; TRINITY_DN27740_c0_g1_i6_1; TRINITY_DN25796_c0_g1_i3_3; TRINITY_DN33204_c2_g2_i3_2; TRINITY_DN18472_c0_g1_i1_1; TRINITY_DN18160_c0_g2_i1_1; TRINITY_…	ko00052
ko04070	Phosphatidylinositol signaling system	0.000911472	1.38754	TRINITY_DN31360_c0_g2_i1_1; TRINITY_DN25875_c1_g2_i1_2; TRINITY_DN22524_c0_g1_i1_3; TRINITY_DN28987_c0_g1_i3_1; TRINITY_DN27100_c0_g1_i1_1; TRINITY_DN26731_c0_g1_i5_3; TRINITY_DN1082_c0_g1_i1_2; TRINITY_DN25005_c0_g1_i7_3; TRINITY_DN27294_c0_g2_i1_2; TRINITY_DN23626_c0_g1_i1_1; TRINITY_DN26606_c0_g1_i8_1; TRINITY_DN33425_c0_g1_i1_3; TRINITY_DN23477_c0_g5_i2_3; TRINITY_DN25036_c0_g2_i4_2; TRINITY_…	ko04070
ko00905	Brassinosteroid biosynthesis	0.00132866	1.66868	TRINITY_DN20692_c0_g1_i1_3; TRINITY_DN15924_c0_g2_i2_3; TRINITY_DN22890_c0_g1_i1_2; TRINITY_DN27033_c1_g1_i14_1; TRINITY_DN25839_c0_g1_i2_1; TRINITY_DN16580_c0_g1_i1_3; TRINITY_DN18679_c0_g1_i1_2; TRINITY_DN23013_c0_g1_i6_3; TRINITY_DN20853_c0_g1_i2_1; TRINITY_DN30074_c0_g1_i2_2; TRINITY_DN34347_c0_g1_i5_2; TRINITY_DN25339_c0_g4_i4_1; TRINITY_DN23871_c0_g1_i3_3; TRINITY_DN24540_c1_g1_i2_2; TRINIT…	ko00905
ko04016	MAPK signaling pathway - plant	0.00137407	1.22638	TRINITY_DN29128_c1_g3_i6_1; TRINITY_DN27256_c0_g4_i1_1; TRINITY_DN23805_c1_g1_i3_3; TRINITY_DN13031_c0_g1_i1_3; TRINITY_DN24917_c2_g1_i21_1; TRINITY_DN22417_c0_g1_i11_3; TRINITY_DN32285_c0_g1_i5_2; TRINITY_DN16771_c0_g1_i4_1; TRINITY_DN15135_c0_g1_i3_3; TRINITY_DN33047_c0_g4_i1_2; TRINITY_DN15340_c0_g1_i1_3; TRINITY_DN17666_c0_g1_i1_1; TRINITY_DN26731_c0_g1_i5_3; TRINITY_DN23582_c0_g2_i12_1; TRIN…	ko04016
ko04712	Circadian rhythm - plant	0.00196032	1.43616	TRINITY_DN3664_c0_g1_i1_1; TRINITY_DN32523_c0_g1_i3_2; TRINITY_DN5248_c0_g1_i1_3; TRINITY_DN31638_c0_g1_i2_2; TRINITY_DN17279_c0_g1_i1_1; TRINITY_DN32555_c0_g1_i1_2; TRINITY_DN34793_c0_g2_i2_2; TRINITY_DN33083_c0_g1_i3_2; TRINITY_DN10731_c0_g1_i1_1; TRINITY_DN28446_c4_g3_i2_1; TRINITY_DN22884_c0_g1_i3_3; TRINITY_DN25802_c0_g1_i3_1; TRINITY_DN28446_c4_g2_i1_1; TRINITY_DN30099_c0_g1_i1_1; TRINITY_D…	ko04712
ko00944	Flavone and flavonol biosynthesis	0.0040564	2.08585	TRINITY_DN19541_c0_g1_i1_3; TRINITY_DN20004_c3_g1_i1_2; TRINITY_DN33544_c2_g1_i3_2; TRINITY_DN26112_c0_g1_i1_2; TRINITY_DN31871_c0_g1_i1_2	ko00944
ko00590	Arachidonic acid metabolism	0.0076785	1.54032	TRINITY_DN29726_c0_g1_i7_2; TRINITY_DN15655_c0_g1_i1_1; TRINITY_DN20354_c0_g1_i1_3; TRINITY_DN21499_c0_g1_i1_3; TRINITY_DN28775_c0_g2_i3_1; TRINITY_DN15349_c0_g1_i1_2; TRINITY_DN20159_c0_g1_i4_3; TRINITY_DN14149_c0_g1_i1_1; TRINITY_DN25229_c0_g1_i8_3; TRINITY_DN26348_c0_g1_i2_3; TRINITY_DN24689_c0_g1_i1_1; TRINITY_DN31918_c0_g1_i15_2; TRINITY_DN22242_c0_g2_i1_3; TRINITY_DN29333_c3_g5_i1_2; TRINIT…	ko00590
ko00430	Taurine and hypotaurine metabolism	0.0084295	1.87726	TRINITY_DN29726_c0_g1_i7_2; TRINITY_DN28775_c0_g2_i3_1; TRINITY_DN25229_c0_g1_i8_3; TRINITY_DN25133_c0_g2_i18_3; TRINITY_DN31918_c0_g1_i15_2; TRINITY_DN29333_c3_g5_i1_2	ko00430
ko00480	Glutathione metabolism	0.0104129	1.20311	TRINITY_DN33674_c1_g1_i19_2; TRINITY_DN26386_c0_g3_i1_1; TRINITY_DN27539_c0_g1_i17_3; TRINITY_DN29726_c0_g1_i7_2; TRINITY_DN35143_c1_g1_i1_2; TRINITY_DN23120_c0_g1_i9_3; TRINITY_DN24351_c0_g1_i2_3; TRINITY_DN14689_c0_g1_i1_1; TRINITY_DN20354_c0_g1_i1_3; TRINITY_DN30227_c0_g1_i1_1; TRINITY_DN24571_c1_g1_i5_2; TRINITY_DN27490_c0_g1_i6_2; TRINITY_DN24793_c0_g3_i1_2; TRINITY_DN22798_c0_g2_i8_3; TRINI…	ko00480
Stem vs Root
ID	Term	pValue	Enrichment_score	Gene	Hyperlink_only_excel
ko00940	Phenylpropanoid biosynthesis	4.14324e-08	1.48848	TRINITY_DN25456_c0_g2_i1_1; TRINITY_DN25982_c0_g1_i8_1; TRINITY_DN34470_c0_g3_i3_2; TRINITY_DN31820_c0_g1_i1_3; TRINITY_DN32544_c0_g1_i1_2; TRINITY_DN29929_c1_g7_i1_2; TRINITY_DN34516_c0_g1_i1_1; TRINITY_DN35813_c0_g1_i7_2; TRINITY_DN23649_c0_g1_i1_1; TRINITY_DN31102_c0_g3_i3_2; TRINITY_DN21650_c1_g1_i2_3; TRINITY_DN14939_c0_g1_i1_1; TRINITY_DN23829_c0_g1_i1_1; TRINITY_DN27016_c0_g1_i1_3; TRINITY…	ko00940
ko00906	Carotenoid biosynthesis	1.01738e-07	2.00923	TRINITY_DN22817_c0_g1_i23_3; TRINITY_DN29740_c0_g1_i14_1; TRINITY_DN28911_c4_g2_i1_3; TRINITY_DN23007_c0_g1_i6_2; TRINITY_DN25072_c0_g1_i21_1; TRINITY_DN24458_c0_g1_i1_3; TRINITY_DN22909_c0_g1_i12_3; TRINITY_DN30142_c0_g2_i11_2; TRINITY_DN20748_c0_g1_i2_1; TRINITY_DN27055_c0_g1_i3_3; TRINITY_DN26095_c1_g1_i1_1; TRINITY_DN19182_c0_g1_i1_3; TRINITY_DN27015_c0_g4_i8_3; TRINITY_DN24559_c0_g4_i1_1; TR…	ko00906
ko03030	DNA replication	1.90449e-07	1.74666	TRINITY_DN22978_c0_g4_i3_3; TRINITY_DN21235_c0_g1_i1_2; TRINITY_DN24708_c0_g4_i3_1; TRINITY_DN28259_c2_g1_i17_2; TRINITY_DN22000_c0_g2_i5_3; TRINITY_DN17124_c0_g1_i3_1; TRINITY_DN31993_c0_g1_i2_2; TRINITY_DN26501_c0_g1_i4_3; TRINITY_DN21481_c0_g1_i1_1; TRINITY_DN27261_c1_g1_i2_1; TRINITY_DN20942_c0_g1_i1_2; TRINITY_DN34482_c0_g2_i2_2; TRINITY_DN14155_c0_g1_i1_3; TRINITY_DN29466_c0_g2_i2_1; TRINIT…	ko03030
ko03430	Mismatch repair	2.09265e-07	1.893	TRINITY_DN32779_c0_g1_i1_2; TRINITY_DN28259_c2_g1_i17_2; TRINITY_DN26001_c0_g1_i1_1; TRINITY_DN17543_c0_g1_i2_1; TRINITY_DN22000_c0_g2_i5_3; TRINITY_DN17124_c0_g1_i3_1; TRINITY_DN31993_c0_g1_i2_2; TRINITY_DN30072_c0_g4_i1_2; TRINITY_DN26501_c0_g1_i4_3; TRINITY_DN27261_c1_g1_i2_1; TRINITY_DN20942_c0_g1_i1_2; TRINITY_DN18962_c0_g1_i1_2; TRINITY_DN12029_c0_g1_i1_1; TRINITY_DN28992_c0_g3_i2_1; TRINIT…	ko03430
ko00941	Flavonoid biosynthesis	7.38614e-07	1.8803	TRINITY_DN23507_c0_g1_i1_2; TRINITY_DN25982_c0_g1_i8_1; TRINITY_DN35100_c0_g1_i1_2; TRINITY_DN24820_c0_g1_i2_3; TRINITY_DN23649_c0_g1_i1_1; TRINITY_DN18014_c0_g1_i5_3; TRINITY_DN16494_c0_g1_i1_1; TRINITY_DN20682_c0_g1_i1_3; TRINITY_DN23478_c0_g1_i2_3; TRINITY_DN26249_c0_g1_i3_3; TRINITY_DN11550_c0_g1_i1_1; TRINITY_DN15854_c0_g1_i1_1; TRINITY_DN7048_c0_g1_i1_1; TRINITY_DN25211_c1_g1_i3_1; TRINITY_…	ko00941
ko00905	Brassinosteroid biosynthesis	1.42803e-05	2.02953	TRINITY_DN25086_c0_g1_i4_3; TRINITY_DN28865_c0_g2_i5_2; TRINITY_DN28865_c0_g3_i1_2; TRINITY_DN15924_c0_g2_i2_3; TRINITY_DN22890_c0_g1_i1_2; TRINITY_DN27033_c1_g1_i14_1; TRINITY_DN25839_c0_g1_i2_1; TRINITY_DN16580_c0_g1_i1_3; TRINITY_DN18679_c0_g1_i1_2; TRINITY_DN23013_c0_g1_i6_3; TRINITY_DN27984_c1_g4_i1_3; TRINITY_DN20853_c0_g1_i2_1; TRINITY_DN30074_c0_g1_i2_2; TRINITY_DN34347_c0_g1_i5_2; TRINIT…	ko00905
ko04075	Plant hormone signal transduction	6.24669e-05	1.29045	TRINITY_DN20860_c0_g2_i1_2; TRINITY_DN13031_c0_g1_i1_3; TRINITY_DN15617_c0_g1_i1_2; TRINITY_DN31638_c0_g1_i2_2; TRINITY_DN14570_c0_g2_i1_3; TRINITY_DN15135_c0_g1_i3_3; TRINITY_DN20698_c0_g1_i1_3; TRINITY_DN27664_c0_g1_i3_2; TRINITY_DN18742_c0_g1_i4_3; TRINITY_DN16455_c0_g2_i1_3; TRINITY_DN22503_c0_g1_i4_1; TRINITY_DN22996_c2_g1_i2_1; TRINITY_DN29574_c1_g1_i10_1; TRINITY_DN26568_c0_g1_i1_1; TRINIT…	ko04075
ko00908	Zeatin biosynthesis	0.000327633	2.0549	TRINITY_DN23921_c2_g1_i4_3; TRINITY_DN26707_c0_g1_i4_1; TRINITY_DN23466_c0_g2_i1_1; TRINITY_DN7734_c0_g1_i1_1; TRINITY_DN18009_c0_g1_i1_1; TRINITY_DN16847_c0_g1_i1_2; TRINITY_DN30225_c2_g3_i1_1; TRINITY_DN24280_c0_g1_i2_3; TRINITY_DN27077_c0_g1_i4_3; TRINITY_DN27417_c0_g1_i1_1; TRINITY_DN25251_c0_g1_i3_1; TRINITY_DN19174_c0_g2_i1_3	ko00908
ko00100	Steroid biosynthesis	0.000509045	1.56564	TRINITY_DN25989_c0_g2_i6_3; TRINITY_DN33079_c0_g1_i1_2; TRINITY_DN29725_c1_g1_i19_2; TRINITY_DN23886_c0_g1_i2_3; TRINITY_DN26898_c2_g1_i2_2; TRINITY_DN22597_c0_g1_i2_2; TRINITY_DN10239_c0_g1_i1_2; TRINITY_DN27080_c0_g1_i2_1; TRINITY_DN26441_c0_g3_i1_3; TRINITY_DN3572_c0_g1_i1_1; TRINITY_DN11971_c0_g1_i1_1; TRINITY_DN27080_c0_g2_i1_1; TRINITY_DN26399_c0_g1_i3_1; TRINITY_DN29195_c0_g1_i2_2; TRINITY…	ko00100
ko00195	Photosynthesis	0.000997087	1.3825	TRINITY_DN19377_c0_g2_i1_3; TRINITY_DN24889_c0_g1_i1_2; TRINITY_DN16388_c0_g1_i2_1; TRINITY_DN32837_c0_g1_i1_3; TRINITY_DN14266_c0_g1_i1_3; TRINITY_DN17425_c0_g1_i1_3; TRINITY_DN24756_c0_g1_i1_2; TRINITY_DN18956_c0_g1_i1_2; TRINITY_DN16518_c0_g1_i1_2; TRINITY_DN26874_c2_g4_i3_2; TRINITY_DN16297_c0_g1_i1_2; TRINITY_DN9522_c1_g2_i1_3; TRINITY_DN18791_c0_g1_i3_1; TRINITY_DN15654_c0_g1_i1_2; TRINITY_…	ko00195
ko00073	Cutin, suberine and wax biosynthesis	0.00128863	1.78687	TRINITY_DN15882_c0_g1_i1_1; TRINITY_DN2925_c0_g1_i2_1; TRINITY_DN24715_c0_g1_i3_1; TRINITY_DN19109_c0_g1_i1_2; TRINITY_DN11017_c0_g1_i1_1; TRINITY_DN6108_c0_g1_i1_1; TRINITY_DN23731_c0_g1_i5_1; TRINITY_DN25884_c1_g1_i8_3; TRINITY_DN22276_c0_g1_i2_1; TRINITY_DN25528_c0_g1_i1_2; TRINITY_DN17200_c0_g1_i1_3; TRINITY_DN25300_c0_g1_i1_3; TRINITY_DN33433_c0_g1_i1_3; TRINITY_DN15882_c0_g2_i1_1; TRINITY_D…	ko00073
ko00591	Linoleic acid metabolism	0.00138129	1.7251	TRINITY_DN33035_c0_g2_i6_2; TRINITY_DN26736_c1_g3_i1_1; TRINITY_DN22978_c0_g2_i4_3; TRINITY_DN30278_c0_g1_i1_2; TRINITY_DN30278_c0_g3_i1_2; TRINITY_DN15980_c0_g1_i1_3; TRINITY_DN19783_c0_g1_i2_3; TRINITY_DN5405_c0_g1_i1_1; TRINITY_DN28494_c0_g1_i3_3; TRINITY_DN26027_c0_g1_i4_1; TRINITY_DN29392_c0_g1_i3_1; TRINITY_DN28447_c0_g1_i1_2; TRINITY_DN3997_c0_g1_i1_1; TRINITY_DN3460_c0_g1_i1_1; TRINITY_DN…	ko00591
ko04626	Plant-pathogen interaction	0.00227588	1.22224	TRINITY_DN27256_c0_g4_i1_1; TRINITY_DN24678_c0_g1_i6_3; TRINITY_DN15295_c0_g1_i1_3; TRINITY_DN32285_c0_g1_i5_2; TRINITY_DN27030_c0_g2_i1_1; TRINITY_DN18320_c0_g2_i1_1; TRINITY_DN24284_c0_g2_i1_1; TRINITY_DN33047_c0_g4_i1_2; TRINITY_DN26731_c0_g1_i5_3; TRINITY_DN31669_c0_g1_i6_2; TRINITY_DN24902_c0_g1_i4_2; TRINITY_DN28089_c0_g1_i2_2; TRINITY_DN24498_c1_g2_i1_1; TRINITY_DN26022_c0_g3_i1_3; TRINITY…	ko04626
ko00904	Diterpenoid biosynthesis	0.00239256	1.78091	TRINITY_DN23422_c0_g2_i7_1; TRINITY_DN23771_c0_g1_i3_1; TRINITY_DN25952_c0_g1_i1_2; TRINITY_DN16747_c0_g1_i1_1; TRINITY_DN27075_c0_g1_i13_3; TRINITY_DN14880_c0_g2_i1_3; TRINITY_DN18301_c0_g2_i4_1; TRINITY_DN23085_c0_g1_i3_3; TRINITY_DN29669_c1_g2_i1_2; TRINITY_DN23080_c0_g1_i4_1; TRINITY_DN13337_c0_g1_i1_1; TRINITY_DN17585_c0_g2_i1_3; TRINITY_DN20812_c0_g2_i5_3	ko00904
ko00740	Riboflavin metabolism	0.00460389	1.62362	TRINITY_DN17365_c0_g1_i1_3; TRINITY_DN29137_c0_g2_i1_1; TRINITY_DN20893_c0_g1_i4_1; TRINITY_DN4631_c0_g1_i1_3; TRINITY_DN21566_c0_g1_i1_2; TRINITY_DN28381_c0_g1_i8_1; TRINITY_DN15933_c0_g1_i1_3; TRINITY_DN25250_c0_g1_i1_2; TRINITY_DN35562_c0_g5_i1_2; TRINITY_DN26240_c3_g1_i18_3; TRINITY_DN28133_c0_g1_i1_2; TRINITY_DN23140_c0_g1_i2_1; TRINITY_DN28012_c0_g1_i3_2; TRINITY_DN21154_c0_g1_i2_2; TRINITY…	ko00740
ko00909	Sesquiterpenoid and triterpenoid biosynthesis	0.00468238	1.73044	TRINITY_DN29742_c0_g2_i1_1; TRINITY_DN4742_c0_g1_i1_2; TRINITY_DN27080_c0_g1_i2_1; TRINITY_DN27080_c0_g2_i1_1; TRINITY_DN28245_c0_g1_i3_3; TRINITY_DN29702_c0_g1_i3_2; TRINITY_DN30896_c0_g1_i1_3; TRINITY_DN19561_c1_g1_i1_1; TRINITY_DN25912_c0_g1_i2_1; TRINITY_DN30263_c0_g1_i1_3; TRINITY_DN35352_c0_g1_i6_2; TRINITY_DN27080_c0_g3_i1_1	ko00909
ko00945	Stilbenoid, diarylheptanoid and gingerol biosynthesis	0.00471724	1.64392	TRINITY_DN25982_c0_g1_i8_1; TRINITY_DN23649_c0_g1_i1_1; TRINITY_DN16494_c0_g1_i1_1; TRINITY_DN20682_c0_g1_i1_3; TRINITY_DN23478_c0_g1_i2_3; TRINITY_DN7048_c0_g1_i1_1; TRINITY_DN29831_c0_g1_i2_2; TRINITY_DN27818_c0_g3_i1_1; TRINITY_DN19286_c0_g1_i1_2; TRINITY_DN28232_c0_g2_i2_1; TRINITY_DN19796_c0_g1_i3_3; TRINITY_DN22470_c0_g1_i9_3; TRINITY_DN20682_c0_g3_i2_3; TRINITY_DN26421_c0_g5_i1_1; TRINITY_…	ko00945
ko00564	Glycerophospholipid metabolism	0.00727609	1.23294	TRINITY_DN25654_c0_g3_i3_1; TRINITY_DN24998_c0_g1_i3_2; TRINITY_DN17583_c0_g1_i1_3; TRINITY_DN15985_c0_g2_i1_3; TRINITY_DN21317_c0_g1_i2_3; TRINITY_DN20465_c0_g1_i4_1; TRINITY_DN22107_c0_g2_i1_3; TRINITY_DN28600_c0_g4_i1_3; TRINITY_DN26935_c2_g3_i6_1; TRINITY_DN12795_c0_g1_i1_1; TRINITY_DN31021_c0_g5_i1_2; TRINITY_DN31302_c0_g1_i3_2; TRINITY_DN29935_c0_g1_i24_1; TRINITY_DN27947_c0_g3_i2_3; TRINIT…	ko00564
ko04712	Circadian rhythm - plant	0.00768649	1.39239	TRINITY_DN32523_c0_g1_i3_2; TRINITY_DN31638_c0_g1_i2_2; TRINITY_DN32555_c0_g1_i1_2; TRINITY_DN34793_c0_g2_i2_2; TRINITY_DN28446_c4_g3_i2_1; TRINITY_DN22884_c0_g1_i3_3; TRINITY_DN26249_c0_g1_i3_3; TRINITY_DN15854_c0_g1_i1_1; TRINITY_DN25802_c0_g1_i3_1; TRINITY_DN28446_c4_g2_i1_1; TRINITY_DN30641_c1_g2_i1_2; TRINITY_DN28276_c1_g1_i3_1; TRINITY_DN29301_c0_g1_i3_2; TRINITY_DN29723_c2_g1_i1_2; TRINITY…	ko04712
ko03410	Base excision repair	0.00779293	1.42262	TRINITY_DN28259_c2_g1_i17_2; TRINITY_DN31993_c0_g1_i2_2; TRINITY_DN1118_c0_g1_i1_3; TRINITY_DN26501_c0_g1_i4_3; TRINITY_DN34482_c0_g2_i2_2; TRINITY_DN19413_c0_g1_i1_3; TRINITY_DN14155_c0_g1_i1_3; TRINITY_DN29466_c0_g2_i2_1; TRINITY_DN28308_c0_g5_i1_2; TRINITY_DN23615_c0_g1_i1_3; TRINITY_DN27924_c0_g2_i1_1; TRINITY_DN27924_c0_g3_i1_1; TRINITY_DN34482_c0_g3_i1_2; TRINITY_DN23551_c0_g1_i1_2; TRINITY…	ko03410
Rhizome vs Root
ID	Term	pValue	Enrichment_score	Gene	Hyperlink_only_excel
ko00941	Flavonoid biosynthesis	4.07348e-16	2.70308	TRINITY_DN23507_c0_g1_i1_2; TRINITY_DN25982_c0_g1_i8_1; TRINITY_DN35100_c0_g1_i1_2; TRINITY_DN23649_c0_g1_i1_1; TRINITY_DN18014_c0_g1_i5_3; TRINITY_DN16494_c0_g1_i1_1; TRINITY_DN19541_c0_g1_i1_3; TRINITY_DN20682_c0_g1_i1_3; TRINITY_DN23478_c0_g1_i2_3; TRINITY_DN26081_c0_g1_i2_2; TRINITY_DN26249_c0_g1_i3_3; TRINITY_DN11550_c0_g1_i1_1; TRINITY_DN15854_c0_g1_i1_1; TRINITY_DN7048_c0_g1_i1_1; TRINITY_…	ko00941
ko04075	Plant hormone signal transduction	8.83902e-13	1.6194	TRINITY_DN14218_c0_g1_i1_1; TRINITY_DN20860_c0_g2_i1_2; TRINITY_DN24917_c2_g1_i21_1; TRINITY_DN16985_c0_g2_i1_1; TRINITY_DN15617_c0_g1_i1_2; TRINITY_DN31638_c0_g1_i2_2; TRINITY_DN16871_c0_g1_i1_1; TRINITY_DN27664_c0_g1_i3_2; TRINITY_DN20855_c0_g1_i2_3; TRINITY_DN18742_c0_g1_i4_3; TRINITY_DN16455_c0_g2_i1_3; TRINITY_DN22996_c2_g1_i2_1; TRINITY_DN26568_c0_g1_i1_1; TRINITY_DN13782_c0_g1_i1_1; TRINIT…	ko04075
ko00945	Stilbenoid, diarylheptanoid and gingerol biosynthesis	1.1812e-11	2.9495	TRINITY_DN25982_c0_g1_i8_1; TRINITY_DN23649_c0_g1_i1_1; TRINITY_DN16494_c0_g1_i1_1; TRINITY_DN20682_c0_g1_i1_3; TRINITY_DN23478_c0_g1_i2_3; TRINITY_DN26081_c0_g1_i2_2; TRINITY_DN7048_c0_g1_i1_1; TRINITY_DN29831_c0_g1_i2_2; TRINITY_DN27818_c0_g3_i1_1; TRINITY_DN31325_c0_g2_i7_2; TRINITY_DN19286_c0_g1_i1_2; TRINITY_DN28232_c0_g1_i2_1; TRINITY_DN28232_c0_g2_i2_1; TRINITY_DN19796_c0_g1_i3_3; TRINITY_…	ko00945
ko00940	Phenylpropanoid biosynthesis	1.63641e-11	1.69547	TRINITY_DN25456_c0_g2_i1_1; TRINITY_DN20813_c0_g1_i1_3; TRINITY_DN25982_c0_g1_i8_1; TRINITY_DN33021_c0_g1_i1_3; TRINITY_DN32544_c0_g1_i1_2; TRINITY_DN29929_c1_g7_i1_2; TRINITY_DN34516_c0_g1_i1_1; TRINITY_DN35813_c0_g1_i7_2; TRINITY_DN9735_c0_g1_i1_2; TRINITY_DN23649_c0_g1_i1_1; TRINITY_DN25126_c0_g3_i1_3; TRINITY_DN31102_c0_g3_i3_2; TRINITY_DN14939_c0_g1_i1_1; TRINITY_DN23829_c0_g1_i1_1; TRINITY_…	ko00940
ko04626	Plant-pathogen interaction	3.59294e-11	1.59703	TRINITY_DN29128_c1_g3_i6_1; TRINITY_DN27256_c0_g4_i1_1; TRINITY_DN17992_c0_g1_i1_2; TRINITY_DN24917_c2_g1_i21_1; TRINITY_DN26392_c0_g1_i11_1; TRINITY_DN27030_c0_g2_i1_1; TRINITY_DN24284_c0_g2_i1_1; TRINITY_DN12801_c0_g1_i1_3; TRINITY_DN33047_c0_g4_i1_2; TRINITY_DN7180_c0_g1_i1_2; TRINITY_DN28348_c0_g2_i1_3; TRINITY_DN31669_c0_g1_i6_2; TRINITY_DN24902_c0_g1_i4_2; TRINITY_DN23776_c0_g1_i1_3; TRINIT…	ko04626
ko00195	Photosynthesis	6.81811e-10	1.88241	TRINITY_DN19377_c0_g2_i1_3; TRINITY_DN24889_c0_g1_i1_2; TRINITY_DN16388_c0_g1_i2_1; TRINITY_DN14266_c0_g1_i1_3; TRINITY_DN24756_c0_g1_i1_2; TRINITY_DN18956_c0_g1_i1_2; TRINITY_DN16518_c0_g1_i1_2; TRINITY_DN35522_c0_g4_i1_2; TRINITY_DN26874_c2_g4_i3_2; TRINITY_DN16297_c0_g1_i1_2; TRINITY_DN18791_c0_g1_i3_1; TRINITY_DN20659_c0_g1_i1_1; TRINITY_DN15654_c0_g1_i1_2; TRINITY_DN22581_c0_g1_i1_2; TRINITY…	ko00195
ko00196	Photosynthesis - antenna proteins	9.93077e-10	2.54592	TRINITY_DN22544_c0_g1_i1_2; TRINITY_DN18840_c0_g1_i4_3; TRINITY_DN25410_c0_g2_i10_1; TRINITY_DN26500_c0_g1_i1_2; TRINITY_DN20816_c0_g1_i1_3; TRINITY_DN21131_c0_g1_i1_3; TRINITY_DN26786_c0_g1_i3_2; TRINITY_DN23449_c1_g1_i5_3; TRINITY_DN32998_c0_g2_i1_2; TRINITY_DN24834_c0_g1_i1_2; TRINITY_DN30022_c0_g1_i5_1; TRINITY_DN25501_c0_g1_i3_2; TRINITY_DN22788_c0_g1_i2_3; TRINITY_DN20871_c0_g1_i1_2; TRINIT…	ko00196
ko00591	Linoleic acid metabolism	8.14401e-07	2.3748	TRINITY_DN33035_c0_g2_i6_2; TRINITY_DN14856_c0_g1_i1_2; TRINITY_DN26736_c1_g3_i1_1; TRINITY_DN22978_c0_g2_i4_3; TRINITY_DN30037_c0_g3_i2_2; TRINITY_DN18469_c0_g1_i1_2; TRINITY_DN12249_c0_g1_i1_2; TRINITY_DN30278_c0_g1_i1_2; TRINITY_DN24913_c2_g2_i4_3; TRINITY_DN30278_c0_g3_i1_2; TRINITY_DN19783_c0_g1_i2_3; TRINITY_DN5405_c0_g1_i1_1; TRINITY_DN28494_c0_g1_i3_3; TRINITY_DN26027_c0_g1_i4_1; TRINITY_…	ko00591
ko00130	Ubiquinone and other terpenoid-quinone biosynthesis	1.08751e-05	1.72954	TRINITY_DN23129_c0_g1_i5_1; TRINITY_DN32544_c0_g1_i1_2; TRINITY_DN21159_c0_g1_i5_3; TRINITY_DN34314_c1_g8_i1_2; TRINITY_DN32176_c0_g1_i1_1; TRINITY_DN23478_c0_g1_i2_3; TRINITY_DN9547_c0_g1_i1_1; TRINITY_DN7048_c0_g1_i1_1; TRINITY_DN29841_c0_g2_i2_2; TRINITY_DN5558_c0_g1_i1_3; TRINITY_DN27208_c0_g1_i6_1; TRINITY_DN27341_c1_g2_i3_1; TRINITY_DN25339_c1_g2_i3_3; TRINITY_DN29841_c0_g4_i1_2; TRINITY_DN…	ko00130
ko00073	Cutin, suberine and wax biosynthesis	0.000171882	2.09085	TRINITY_DN15882_c0_g1_i1_1; TRINITY_DN2925_c0_g1_i2_1; TRINITY_DN24715_c0_g1_i3_1; TRINITY_DN19109_c0_g1_i1_2; TRINITY_DN11017_c0_g1_i1_1; TRINITY_DN28351_c0_g7_i1_3; TRINITY_DN6108_c0_g1_i1_1; TRINITY_DN16921_c0_g1_i1_3; TRINITY_DN23731_c0_g1_i5_1; TRINITY_DN25721_c0_g1_i4_2; TRINITY_DN26138_c0_g1_i1_2; TRINITY_DN25884_c1_g1_i8_3; TRINITY_DN22635_c0_g1_i1_2; TRINITY_DN25528_c0_g1_i1_2; TRINITY_D…	ko00073
ko00902	Monoterpenoid biosynthesis	0.000357929	2.28998	TRINITY_DN9094_c0_g1_i1_3; TRINITY_DN12882_c0_g1_i1_3; TRINITY_DN18708_c0_g1_i1_3; TRINITY_DN13840_c0_g1_i4_2; TRINITY_DN12531_c0_g1_i1_1; TRINITY_DN28115_c0_g1_i5_2; TRINITY_DN26154_c0_g1_i5_1; TRINITY_DN29664_c0_g2_i1_2; TRINITY_DN39608_c0_g1_i1_2; TRINITY_DN29790_c0_g1_i7_2	ko00902
ko00860	Porphyrin and chlorophyll metabolism	0.000585788	1.49845	TRINITY_DN28585_c0_g1_i3_1; TRINITY_DN33060_c0_g2_i1_2; TRINITY_DN20837_c0_g1_i1_3; TRINITY_DN23534_c0_g1_i2_2; TRINITY_DN24453_c0_g1_i2_2; TRINITY_DN26335_c0_g1_i2_1; TRINITY_DN31739_c0_g2_i1_2; TRINITY_DN28034_c0_g1_i9_2; TRINITY_DN23491_c1_g2_i2_1; TRINITY_DN34518_c1_g1_i3_2; TRINITY_DN27371_c0_g1_i2_2; TRINITY_DN20803_c0_g1_i2_2; TRINITY_DN24955_c0_g1_i1_2; TRINITY_DN27614_c0_g1_i1_2; TRINITY…	ko00860
ko00944	Flavone and flavonol biosynthesis	0.000917618	2.67165	TRINITY_DN19541_c0_g1_i1_3; TRINITY_DN33544_c2_g1_i3_2; TRINITY_DN27638_c1_g3_i1_1; TRINITY_DN26112_c0_g1_i1_2; TRINITY_DN31871_c0_g1_i1_2	ko00944
ko00592	alpha-Linolenic acid metabolism	0.00118589	1.43506	TRINITY_DN33035_c0_g2_i6_2; TRINITY_DN37306_c0_g1_i1_2; TRINITY_DN31021_c0_g5_i1_2; TRINITY_DN27846_c0_g1_i3_2; TRINITY_DN28754_c0_g1_i6_1; TRINITY_DN26418_c0_g1_i7_3; TRINITY_DN848_c0_g1_i1_1; TRINITY_DN28497_c0_g3_i1_3; TRINITY_DN30448_c0_g1_i10_1; TRINITY_DN30037_c0_g3_i2_2; TRINITY_DN28697_c0_g1_i2_2; TRINITY_DN26389_c0_g1_i4_3; TRINITY_DN28839_c1_g2_i21_3; TRINITY_DN19710_c0_g1_i3_3; TRINITY…	ko00592
ko04016	MAPK signaling pathway - plant	0.00226582	1.26179	TRINITY_DN29128_c1_g3_i6_1; TRINITY_DN27256_c0_g4_i1_1; TRINITY_DN20860_c0_g2_i1_2; TRINITY_DN24917_c2_g1_i21_1; TRINITY_DN22417_c0_g1_i11_3; TRINITY_DN16771_c0_g1_i4_1; TRINITY_DN33047_c0_g4_i1_2; TRINITY_DN17666_c0_g1_i1_1; TRINITY_DN16455_c0_g2_i1_3; TRINITY_DN27523_c0_g3_i1_2; TRINITY_DN26295_c1_g1_i3_3; TRINITY_DN13782_c0_g1_i1_1; TRINITY_DN1026_c0_g1_i1_1; TRINITY_DN27294_c0_g2_i1_2; TRINIT…	ko04016
ko00909	Sesquiterpenoid and triterpenoid biosynthesis	0.0040205	1.85609	TRINITY_DN29742_c0_g2_i1_1; TRINITY_DN4742_c0_g1_i1_2; TRINITY_DN30574_c0_g1_i1_3; TRINITY_DN27080_c0_g1_i2_1; TRINITY_DN27080_c0_g2_i1_1; TRINITY_DN28245_c0_g1_i3_3; TRINITY_DN30896_c0_g1_i1_3; TRINITY_DN19561_c1_g1_i1_1; TRINITY_DN35352_c0_g1_i6_2; TRINITY_DN9307_c0_g2_i1_1; TRINITY_DN27080_c0_g3_i1_1	ko00909
ko00600	Sphingolipid metabolism	0.00666592	1.43551	TRINITY_DN23215_c0_g3_i1_2; TRINITY_DN17189_c0_g1_i1_3; TRINITY_DN28961_c0_g1_i5_2; TRINITY_DN25635_c0_g1_i2_1; TRINITY_DN14666_c0_g1_i1_3; TRINITY_DN27346_c0_g1_i2_2; TRINITY_DN33133_c1_g2_i1_2; TRINITY_DN23248_c3_g2_i1_3; TRINITY_DN21023_c0_g1_i1_1; TRINITY_DN21509_c0_g1_i3_3; TRINITY_DN26447_c2_g1_i1_3; TRINITY_DN19598_c0_g1_i1_1; TRINITY_DN3774_c0_g1_i1_1; TRINITY_DN33008_c0_g1_i1_2; TRINITY_…	ko00600
ko02010	ABC transporters	0.00742806	1.39748	TRINITY_DN29108_c0_g1_i4_3; TRINITY_DN25793_c1_g4_i3_3; TRINITY_DN22271_c0_g1_i1_1; TRINITY_DN30753_c0_g1_i2_2; TRINITY_DN11726_c0_g2_i1_3; TRINITY_DN25901_c0_g4_i1_3; TRINITY_DN11439_c0_g1_i1_2; TRINITY_DN21061_c0_g1_i1_2; TRINITY_DN23604_c0_g1_i1_3; TRINITY_DN28143_c0_g1_i4_3; TRINITY_DN15454_c0_g1_i1_2; TRINITY_DN12360_c0_g1_i1_2; TRINITY_DN3706_c0_g1_i1_2; TRINITY_DN11376_c0_g1_i1_3; TRINITY_…	ko02010
ko00052	Galactose metabolism	0.00889613	1.30243	TRINITY_DN33693_c0_g1_i4_2; TRINITY_DN30301_c1_g1_i1_1; TRINITY_DN26586_c0_g1_i2_3; TRINITY_DN13246_c0_g1_i2_3; TRINITY_DN28592_c0_g2_i1_3; TRINITY_DN27740_c0_g1_i6_1; TRINITY_DN18472_c0_g1_i1_1; TRINITY_DN18160_c0_g2_i1_1; TRINITY_DN22860_c0_g5_i1_3; TRINITY_DN26894_c0_g1_i4_1; TRINITY_DN32012_c0_g1_i1_3; TRINITY_DN30391_c0_g1_i1_2; TRINITY_DN31077_c1_g3_i1_2; TRINITY_DN32102_c0_g5_i1_2; TRINITY…	ko00052
ko00906	Carotenoid biosynthesis	0.00966188	1.49612	TRINITY_DN29740_c0_g1_i14_1; TRINITY_DN23007_c0_g1_i6_2; TRINITY_DN22909_c0_g1_i12_3; TRINITY_DN27055_c0_g1_i3_3; TRINITY_DN19182_c0_g1_i1_3; TRINITY_DN20002_c0_g1_i1_3; TRINITY_DN27015_c0_g4_i8_3; TRINITY_DN31662_c0_g1_i12_2; TRINITY_DN25667_c0_g3_i2_3; TRINITY_DN2063_c0_g1_i1_1; TRINITY_DN23540_c0_g1_i2_1; TRINITY_DN26927_c0_g1_i2_2; TRINITY_DN30940_c2_g1_i2_2; TRINITY_DN19015_c0_g1_i2_3; TRINI…	ko00906
