# Supplementary material for: Integrated Metabolomics and Transcriptomics Analysis of Flavonoid Biosynthesis Pathway in Polygonatum cyrtonema Hua
Source: Molecules. 2024 May 10;29(10):2248. doi: 10.3390/molecules29102248 (PMC11124200; doi:10.3390/molecules29102248)
Supplement: Supplementary file 1 [file molecules-29-02248-s001.zip › Supplementary Materials/Supplementary Table S2. Differentially accumulated metabolites.xlsx]

## Sheet: DAMs
Supplementary Table 2: Differentially accumulated metabolites（DAMs) in Leaf vs Stem, Leaf vs Rhizome, Leaf vs Root, Stem vs Rhizome, Stem vs Root, Rhizome vs Root
	Metabolites	P-value	adj.P-value	log2(FC)	FC	average(Leaf)	average(Stem)	Leaf 1（ng/g）	Leaf 2（ng/g）	Leaf 3（ng/g）	Leaf 4（ng/g）	Leaf 5（ng/g）	Leaf 6（ng/g）	Stem 1（ng/g）	Stem 2（ng/g）	Stem 3（ng/g）	Stem 4（ng/g）	Stem 5（ng/g）	Stem 6（ng/g）
Leaf vs Stem	6-Methoxyflavone	4.16638e-05	6.08066e-05	-1.75639	3.37851	0.51635	1.74449	0.693009	0.729588	0.510382	0.38431	0.428817	0.351996	2.4254	2.0621	1.49724	1.49004	1.55215	1.44003
	Caffeic acid	0.00585833	0.00790874	-1.05342	2.07544	171.242	355.402	298.986	210.515	171.339	130.173	114.561	101.878	207.738	280.854	314.091	399.978	488.443	441.31
	Coniferaldehyde	3.2713e-08	8.41192e-08	-26.3519	8.56475e+07	1e-06	85.6475	0	0	0	0	0	0	75.328	99.9082	73.2736	71.7641	91.3335	102.278
	Cyanidin 3-O-rutinoside chloride	3.19231e-05	4.78847e-05	-25.9144	6.3243e+07	1e-06	63.243	0	0	0	0	0	0	55.5637	46.7351	50.7909	104.266	70.6288	51.4733
	Malvin	2.97395e-08	8.08556e-08	-31.2019	2.47005e+09	1e-06	2470.05	0	0	0	0	0	0	1985.92	2175.46	3038.49	2442.56	2826.9	2350.97
	Perillyl Alcohol	2.89383e-05	4.46477e-05	-28.8413	4.80956e+08	1e-06	480.956	0	0	0	0	0	0	676.311	466.94	289.461	658.453	477.848	316.726
	Syringaldehyde	1.63168e-05	2.67002e-05	-1.02117	2.02957	69.7104	141.482	75.0218	86.4356	65.6805	61.9112	54.5747	74.6382	139.093	152.525	147.489	118.741	170.524	120.517
	Vanillin	2.17535e-07	4.69876e-07	-1.16385	2.24055	381.965	855.811	431.516	425.341	368.679	382.88	347.133	336.242	941.918	956.786	869.503	732.154	822.64	811.862
	3,4-Dihydroxybenzaldehyde	0.00357856	0.00495494	1.19141	0.437874	27.8476	12.1937	35.6632	41.5158	17.1989	28.654	26.9809	17.0728	13.3989	12.3107	11.4194	12.9387	15.4948	7.59994
	4-Hydroxybenzoic acid	2.39529e-09	1.17587e-08	26.4073	1.12363e-08	88.9972	1e-06	81.9214	91.1741	95.6029	86.9003	73.3077	105.077	0	0	0	0	0	0
	Aesculetin	2.85952e-05	4.46477e-05	23.9635	6.11319e-08	16.3581	1e-06	25.9895	10.4515	18.6644	15.1707	11.9479	15.9244	0	0	0	0	0	0
	Aesculin	3.34254e-11	3.60994e-10	1.33044	0.397647	437.763	174.075	421.576	462.579	447.107	422.685	421.01	451.623	164.41	175.222	186.145	158.29	177.98	182.404
	Afzelin	1.74828e-08	5.55338e-08	24.0381	5.8053e-08	17.2256	1e-06	19.6971	18.8241	18.8642	15.7685	12.6757	17.5243	0	0	0	0	0	0
	Astragalin	2.90152e-09	1.30568e-08	11.0139	0.000483601	42048.6	20.3348	50522.7	43650	44267.4	35455.1	38225.1	40171.2	10.9628	23.8326	15.1529	23.0784	29.5406	19.4413
	Catechin	1.47767e-07	3.32477e-07	27.8384	4.16675e-09	239.995	1e-06	245.001	313.185	176.947	258.356	215.141	231.343	0	0	0	0	0	0
	Chlorogenic acid	4.71923e-10	2.83154e-09	1.8659	0.274352	182.403	50.0428	190.018	179.252	182.566	170.285	198.534	173.765	50.8731	48.8693	51.2398	49.979	35.3061	63.9892
	Cosmosiin	1.08053e-06	2.16106e-06	25.7597	1.76024e-08	56.8104	1e-06	69.1813	70.3496	58.597	38.9541	42.3126	61.4681	0	0	0	0	0	0
	Cryptochlorogenic acid	2.37521e-10	1.60326e-09	27.9122	3.95891e-09	252.595	1e-06	267.428	233.052	252.179	225.981	243.541	293.386	0	0	0	0	0	0
	Daphnetin	2.22098e-06	4.13561e-06	23.1285	1.09047e-07	9.17036	1e-06	9.70195	8.86489	7.98426	11.1675	5.42409	11.8794	0	0	0	0	0	0
	Hesperidin	2.91645e-06	5.2496e-06	28.7905	2.15371e-09	464.314	1e-06	482.082	364.404	313.283	557.886	428.561	639.667	0	0	0	0	0	0
	Isoorientin	7.2798e-07	1.51196e-06	1.53067	0.346117	45169	15633.8	47645.1	54880.3	39086.7	37549.4	44946.2	46906.5	14642.8	13019.4	14872.1	16631.3	19231.3	15405.8
	Isorhamnetin	1.47778e-08	5.17509e-08	2.42152	0.18666	40.1837	7.50067	33.9587	40.9562	39.7283	39.6249	42.6649	44.169	13.2865	7.01512	4.67683	9.57743	5.87759	4.57049
	Isorhamnetin-3-O-glucoside	2.99465e-08	8.08556e-08	3.34088	0.0986953	4044.6	399.183	4641.06	4590.78	4428.61	3688.45	3378.37	3540.32	216.794	481.105	250.482	462.587	545.91	438.218
	Kaempferol	1.69334e-09	9.14405e-09	28.536	2.56924e-09	389.22	1e-06	308.97	442.175	392.483	382.324	427.529	381.836	0	0	0	0	0	0
	Luteolin	9.0126e-08	2.21218e-07	23.7312	7.18107e-08	13.9255	1e-06	11.7581	14.0486	16.4239	13.6309	10.6473	17.0441	0	0	0	0	0	0
	Morin	1.20733e-11	2.17319e-10	4.55359	0.0425827	176.822	7.52957	156.628	189.619	183.065	168.812	180.725	182.084	11.9631	8.29479	5.44791	8.45789	5.96387	5.04985
	Myricetin 3-galactoside	2.38579e-11	3.22082e-10	29.7776	1.08656e-09	920.333	1e-06	861.44	944.293	927.514	815.109	959.635	1014.01	0	0	0	0	0	0
	Naringin	2.61188e-12	7.05208e-11	31.3759	3.58859e-10	2786.61	1e-06	2847.6	2720.34	3044.13	2753.51	2518.79	2835.28	0	0	0	0	0	0
	Nicotiflorin	5.31683e-16	2.87109e-14	3.93223	0.0655061	245721	16096.2	242110	244794	255513	243156	240108	248645	14047.1	17805.2	13903.2	19823.1	14553.4	16445.5
	Phloretin	2.22601e-08	6.67802e-08	25.4036	2.25299e-08	44.3855	1e-06	52.1015	50.9229	39.8716	40.2754	48.0428	35.0989	0	0	0	0	0	0
	Phlorizin	2.15286e-10	1.60326e-09	5.84308	0.0174204	167.189	2.9125	184.898	180.188	179.035	148.556	153.229	157.227	3.3414	1.80922	3.96989	3.23449	2.33136	2.78863
	Protocatechuic acid	1.53336e-08	5.17509e-08	1.86961	0.273647	108.656	29.7333	112.166	107.352	113.111	109.665	88.7516	120.888	30.4298	26.3477	28.8126	26.9452	39.1867	26.6777
	Quercetin	1.65522e-10	1.4897e-09	4.60181	0.041183	190.187	7.83246	162.513	213.14	199.443	187.628	184.289	194.106	13.1928	7.41619	5.98554	9.19618	6.37929	4.82474
	Quercitrin	1.48494e-06	2.86382e-06	24.1817	5.25513e-08	19.029	1e-06	26.2438	21.8545	19.1839	14.4272	18.4851	13.9795	0	0	0	0	0	0
	Salicin	8.11963e-09	3.13186e-08	1.28643	0.409963	223.211	91.5084	232.872	193.337	244.77	214.073	230.277	223.94	87.3204	95.5652	90.9376	84.3313	97.4562	93.4397
	Trilobatin	1.02366e-07	2.40338e-07	24.5942	3.94838e-08	25.3268	1e-06	24.6118	33.486	26.9218	19.953	22.5336	24.4548	0	0	0	0	0	0
	Vitexin	3.92193e-09	1.62911e-08	4.98539	0.031568	2183.9	68.9415	2644.98	2150.04	1852.51	2209.45	1969.32	2277.11	51.0364	73.696	60.0937	79.5223	79.2578	70.0427
	Metabolites	P-value	adj.P-value	log2(FC)	FC	average(Leaf)	average(Rhizome)	Leaf 1（ng/g）	Leaf 2（ng/g）	Leaf 3（ng/g）	Leaf 4（ng/g）	Leaf 5（ng/g）	Leaf 6（ng/g）	Rhizome1（ng/g）	Rhizome2（ng/g）	Rhizome3（ng/g）	Rhizome4（ng/g）	Rhizome5（ng/g）	Rhizome6（ng/g）
Leaf vs Rhizome	4',7-Di-O-methylnaringenin	4.72258e-06	6.07189e-06	-22.1458	4.64046e+06	1e-06	4.64046	0	0	0	0	0	0	6.4527	5.86376	4.45101	4.31839	3.61099	3.14592
	6-Methoxyflavone	0.00151495	0.00166954	-2.34334	5.07477	0.51635	2.62036	0.693009	0.729588	0.510382	0.38431	0.428817	0.351996	4.68844	3.1023	2.73696	1.98496	1.59033	1.61916
	Amentoflavone	6.26418e-17	3.2022e-15	-26.8376	1.19931e+08	1e-06	119.931	0	0	0	0	0	0	124.42	119.556	121.374	118.218	118.269	117.747
	Butein	0.00455074	0.0049148	-20.5772	1.56444e+06	1e-06	1.56444	0	0	0	0	0	0	3.25709	2.40288	1.05597	1.36481	0.750769	0.555111
	Ellagic acid	0.0113884	0.0118264	-3.05832	8.32999	8.89983	74.1355	0	19.407	0	33.992	0	0	163.058	87.2157	40.1745	30.5585	82.639	41.1675
	Malvin	0.000209002	0.000240883	-27.3427	1.70205e+08	1e-06	170.205	0	0	0	0	0	0	171.896	111.237	278.194	235.091	89.1921	135.62
	Myricetin	0.0124085	0.0126427	-22.248	4.98095e+06	1e-06	4.98095	0	0	0	0	0	0	8.10846	8.4008	8.0067	5.36972	0	0
	Ononin	1.42228e-07	2.47752e-07	-1.4051	2.64836	4.07883	10.8022	2.86159	3.59195	4.85361	4.20131	5.56152	3.40298	11.3568	12.0117	9.94781	10.2181	10.9576	10.3214
	Rhamnetin	2.03957e-08	4.40547e-08	-23.7227	1.38432e+07	1e-06	13.8432	0	0	0	0	0	0	17.5483	15.0952	13.6226	12.1927	12.387	12.2134
	2,6-Dihydroxybenzoic acid	8.0614e-09	1.98985e-08	24.6698	3.74682e-08	26.6893	1e-06	26.0312	26.5649	25.6392	30.719	30.5854	20.596	0	0	0	0	0	0
	3,4-Dihydroxybenzaldehyde	3.84964e-05	4.72456e-05	24.731	3.59098e-08	27.8476	1e-06	35.6632	41.5158	17.1989	28.654	26.9809	17.0728	0	0	0	0	0	0
	4-Hydroxybenzoic acid	2.78544e-07	4.42393e-07	2.44555	0.183576	88.9972	16.3378	81.9214	91.1741	95.6029	86.9003	73.3077	105.077	6.95005	10.2183	14.0015	29.7707	27.4882	9.59774
	4-Methylumbelliferone	1.01443e-07	1.84259e-07	27.2295	6.35472e-09	157.363	1e-06	116.808	153.396	133.516	167.357	193.351	179.753	0	0	0	0	0	0
	Aesculetin	2.85952e-05	3.59103e-05	23.9635	6.11319e-08	16.3581	1e-06	25.9895	10.4515	18.6644	15.1707	11.9479	15.9244	0	0	0	0	0	0
	Aesculin	4.9522e-14	8.91396e-13	28.7056	2.28434e-09	437.763	1e-06	421.576	462.579	447.107	422.685	421.01	451.623	0	0	0	0	0	0
	Afzelin	1.74828e-08	3.93364e-08	24.0381	5.8053e-08	17.2256	1e-06	19.6971	18.8241	18.8642	15.7685	12.6757	17.5243	0	0	0	0	0	0
	Astragalin	2.88782e-09	8.45228e-09	35.2913	2.3782e-11	42048.6	1e-06	50522.7	43650	44267.4	35455.1	38225.1	40171.2	0	0	0	0	0	0
	Caffeic acid	0.000212869	0.000240883	27.3515	5.83969e-09	171.242	1e-06	298.986	210.515	171.339	130.173	114.561	101.878	0	0	0	0	0	0
	Catechin	1.47767e-07	2.49357e-07	27.8384	4.16675e-09	239.995	1e-06	245.001	313.185	176.947	258.356	215.141	231.343	0	0	0	0	0	0
	Chlorogenic acid	1.21492e-12	1.31211e-11	27.4426	5.48235e-09	182.403	1e-06	190.018	179.252	182.566	170.285	198.534	173.765	0	0	0	0	0	0
	Cosmosiin	1.08053e-06	1.6208e-06	25.7597	1.76024e-08	56.8104	1e-06	69.1813	70.3496	58.597	38.9541	42.3126	61.4681	0	0	0	0	0	0
	Cryptochlorogenic acid	2.37521e-10	9.16151e-10	27.9122	3.95891e-09	252.595	1e-06	267.428	233.052	252.179	225.981	243.541	293.386	0	0	0	0	0	0
	Daphnetin	2.22098e-06	2.99832e-06	23.1285	1.09047e-07	9.17036	1e-06	9.70195	8.86489	7.98426	11.1675	5.42409	11.8794	0	0	0	0	0	0
	Ferulic acid	3.43675e-08	6.62802e-08	2.29857	0.203265	1138.31	231.378	1092.07	1179.84	1028.97	1079.82	1415.29	1033.87	202.156	205.416	242.523	254.762	240.778	242.633
	Hesperidin	2.91645e-06	3.84117e-06	28.7905	2.15371e-09	464.314	1e-06	482.082	364.404	313.283	557.886	428.561	639.667	0	0	0	0	0	0
	Isoorientin	7.66467e-09	1.98985e-08	11.4682	0.000352954	45169	15.9426	47645.1	54880.3	39086.7	37549.4	44946.2	46906.5	22.7116	20.136	4.01377	12.8242	15.1049	20.8651
	Isorhamnetin	1.73917e-10	7.43304e-10	4.30193	0.0506979	40.1837	2.03723	33.9587	40.9562	39.7283	39.6249	42.6649	44.169	3.5633	2.34685	1.52316	1.91026	1.67437	1.20543
	Isorhamnetin-3-O-glucoside	8.4753e-09	1.98985e-08	31.9133	2.47243e-10	4044.6	1e-06	4641.06	4590.78	4428.61	3688.45	3378.37	3540.32	0	0	0	0	0	0
	Kaempferol	1.69334e-09	5.71503e-09	28.536	2.56924e-09	389.22	1e-06	308.97	442.175	392.483	382.324	427.529	381.836	0	0	0	0	0	0
	Luteolin	1.12649e-06	1.64407e-06	3.38806	0.0955199	13.9255	1.33016	11.7581	14.0486	16.4239	13.6309	10.6473	17.0441	3.79577	2.30965	1.87556	0	0	0
	Morin	7.35513e-12	5.67396e-11	6.33316	0.012403	176.822	2.19313	156.628	189.619	183.065	168.812	180.725	182.084	4.23578	2.35119	2.16799	1.6559	1.77661	0.971293
	Myricetin 3-galactoside	2.38579e-11	1.61041e-10	29.7776	1.08656e-09	920.333	1e-06	861.44	944.293	927.514	815.109	959.635	1014.01	0	0	0	0	0	0
	Narcissin	8.45816e-09	1.98985e-08	9.30096	0.00158537	127391	201.963	128468	119047	135005	129886	153071	98871.9	212.7	173.354	80.8704	191.019	257.786	296.049
	Naringin	2.61188e-12	2.35069e-11	31.3759	3.58859e-10	2786.61	1e-06	2847.6	2720.34	3044.13	2753.51	2518.79	2835.28	0	0	0	0	0	0
	Nicotiflorin	1.186e-16	3.2022e-15	10.4316	0.000724061	245721	177.917	242110	244794	255513	243156	240108	248645	172.822	155.66	78.0699	173.103	279.141	208.707
	Orientin	1.82938e-06	2.53298e-06	7.96562	0.00400046	1710.44	6.84255	1559.72	2285.98	1726.15	2084.42	1113.44	1492.94	4.18257	4.05007	6.58438	7.80227	9.31538	9.12063
	Phloretin	2.22601e-08	4.62324e-08	25.4036	2.25299e-08	44.3855	1e-06	52.1015	50.9229	39.8716	40.2754	48.0428	35.0989	0	0	0	0	0	0
	Phlorizin	1.78944e-10	7.43304e-10	27.3169	5.98126e-09	167.189	1e-06	184.898	180.188	179.035	148.556	153.229	157.227	0	0	0	0	0	0
	Protocatechuic acid	2.70593e-10	9.74136e-10	26.6952	9.20337e-09	108.656	1e-06	112.166	107.352	113.111	109.665	88.7516	120.888	0	0	0	0	0	0
	Prunin	1.57616e-07	2.57918e-07	26.3315	1.18421e-08	84.4447	1e-06	74.2712	94.9925	74.1184	112.67	72.2663	78.3495	0	0	0	0	0	0
	Quercetin 3-O-glucuronide	5.70757e-07	8.80597e-07	25.4645	2.15991e-08	46.2983	1e-06	58.8446	36.0334	54.6884	46.2373	33.0625	48.9233	0	0	0	0	0	0
	Quercetin	1.04549e-10	5.1324e-10	7.13237	0.00712758	190.187	1.35557	162.513	213.14	199.443	187.628	184.289	194.106	3.02816	2.7732	2.33206	0	0	0
	Quercitrin	1.48494e-06	2.11018e-06	24.1817	5.25513e-08	19.029	1e-06	26.2438	21.8545	19.1839	14.4272	18.4851	13.9795	0	0	0	0	0	0
	Rutin	1.18609e-12	1.31211e-11	9.57115	0.00131461	289153	380.123	292366	269575	307607	300211	267950	297206	419.424	298.859	254.115	330.105	577.444	400.79
	Salicin	4.76236e-11	2.85741e-10	4.91774	0.0330836	223.211	7.38465	232.872	193.337	244.77	214.073	230.277	223.94	4.5149	7.88903	6.41581	11.4492	6.40378	7.63511
	Salicylic acid	1.01354e-10	5.1324e-10	1.92844	0.262714	111.9	29.3976	103.375	119.014	110.023	116.563	110.728	111.695	26.9162	27.0505	35.2957	28.0879	23.3456	35.6896
	Sinapic acid	7.82249e-05	9.38699e-05	3.98429	0.0631844	377.578	23.857	619.865	449.156	317.435	290.471	330.684	257.857	25.3358	23.8829	22.7674	25.309	18.4373	27.4099
	Syringaldehyde	3.25533e-08	6.51066e-08	26.0549	1.43451e-08	69.7104	1e-06	75.0218	86.4356	65.6805	61.9112	54.5747	74.6382	0	0	0	0	0	0
	Trilobatin	1.02366e-07	1.84259e-07	24.5942	3.94838e-08	25.3268	1e-06	24.6118	33.486	26.9218	19.953	22.5336	24.4548	0	0	0	0	0	0
	Vanillic acid	0.00594355	0.00629317	2.69575	0.154347	99.4484	15.3495	64.7756	75.5014	200.868	119.021	69.7909	66.7341	0	0	33.3722	0	58.7249	0
	Vanillin	2.69551e-09	8.45228e-09	2.62241	0.162396	381.965	62.0298	431.516	425.341	368.679	382.88	347.133	336.242	67.7899	64.1721	65.6219	58.8526	49.8051	65.937
	Vitexin	2.97395e-09	8.45228e-09	7.79758	0.00449465	2183.9	9.81587	2644.98	2150.04	1852.51	2209.45	1969.32	2277.11	9.93085	10.4697	6.89097	7.42766	9.40427	14.7718
	Metabolites	P-value	adj.P-value	log2(FC)	FC	average(Leaf)	average(Root)	Leaf 1（ng/g）	Leaf 2（ng/g）	Leaf 3（ng/g）	Leaf 4（ng/g）	Leaf 5（ng/g）	Leaf 6（ng/g）	Root 1（ng/g）	Root 2（ng/g）	Root 3（ng/g）	Root 4（ng/g）	Root 5（ng/g）	Root 6（ng/g）
Leaf vs Root	2,6-Dihydroxybenzoic acid	8.0614e-09	2.28917e-08	24.6698	2.66893e+07	26.6893	1e-06	26.0312	26.5649	25.6392	30.719	30.5854	20.596	0	0	0	0	0	0
	3,4-Dihydroxybenzaldehyde	0.00156851	0.00192796	1.52809	2.88403	27.8476	9.65578	35.6632	41.5158	17.1989	28.654	26.9809	17.0728	8.59405	4.46885	7.91757	10.2903	13.7748	12.889
	4-Methylumbelliferone	1.01443e-07	2.157e-07	27.2295	1.57363e+08	157.363	1e-06	116.808	153.396	133.516	167.357	193.351	179.753	0	0	0	0	0	0
	Aesculetin	2.85952e-05	4.32595e-05	23.9635	1.63581e+07	16.3581	1e-06	25.9895	10.4515	18.6644	15.1707	11.9479	15.9244	0	0	0	0	0	0
	Aesculin	4.9522e-14	1.4609e-12	28.7056	4.37763e+08	437.763	1e-06	421.576	462.579	447.107	422.685	421.01	451.623	0	0	0	0	0	0
	Afzelin	1.74828e-08	4.48473e-08	24.0381	1.72256e+07	17.2256	1e-06	19.6971	18.8241	18.8642	15.7685	12.6757	17.5243	0	0	0	0	0	0
	Astragalin	2.89614e-09	1.00513e-08	11.7355	3409.83	42048.6	12.3316	50522.7	43650	44267.4	35455.1	38225.1	40171.2	13.1641	6.63578	4.77559	9.32165	12.4339	27.6584
	Caffeic acid	0.000369939	0.000519677	3.87746	14.6971	171.242	11.6514	298.986	210.515	171.339	130.173	114.561	101.878	14.0993	4.90177	8.70404	12.4186	15.0342	14.7506
	Catechin	1.47767e-07	3.0063e-07	27.8384	2.39995e+08	239.995	1e-06	245.001	313.185	176.947	258.356	215.141	231.343	0	0	0	0	0	0
	Chlorogenic acid	1.21492e-12	1.792e-11	27.4426	1.82403e+08	182.403	1e-06	190.018	179.252	182.566	170.285	198.534	173.765	0	0	0	0	0	0
	Cosmosiin	1.4268e-06	2.55095e-06	5.59258	48.2542	56.8104	1.17732	69.1813	70.3496	58.597	38.9541	42.3126	61.4681	3.55969	0	3.50421	0	0	0
	Cryptochlorogenic acid	2.37521e-10	1.16781e-09	27.9122	2.52595e+08	252.595	1e-06	267.428	233.052	252.179	225.981	243.541	293.386	0	0	0	0	0	0
	Daphnetin	2.22098e-06	3.63993e-06	23.1285	9.17036e+06	9.17036	1e-06	9.70195	8.86489	7.98426	11.1675	5.42409	11.8794	0	0	0	0	0	0
	Ferulic acid	6.39807e-07	1.2177e-06	1.32243	2.50087	1138.31	455.166	1092.07	1179.84	1028.97	1079.82	1415.29	1033.87	389.681	464.266	471.388	472.738	504.558	428.365
	Hesperidin	3.15542e-06	5.03162e-06	7.12995	140.064	464.314	3.315	482.082	364.404	313.283	557.886	428.561	639.667	3.0374	0	16.8526	0	0	0
	Isoorientin	7.67782e-09	2.28917e-08	10.8833	1888.86	45169	23.9134	47645.1	54880.3	39086.7	37549.4	44946.2	46906.5	29.0302	22.0254	31.0961	14.1074	27.1895	20.0315
	Isorhamnetin	7.91307e-11	5.18745e-10	25.2601	4.01837e+07	40.1837	1e-06	33.9587	40.9562	39.7283	39.6249	42.6649	44.169	0	0	0	0	0	0
	Isorhamnetin-3-O-glucoside	8.5359e-09	2.28917e-08	10.4145	1364.83	4044.6	2.96344	4641.06	4590.78	4428.61	3688.45	3378.37	3540.32	3.9482	1.74539	2.97102	3.1036	2.30411	3.70828
	Kaempferol	1.69334e-09	6.66048e-09	28.536	3.8922e+08	389.22	1e-06	308.97	442.175	392.483	382.324	427.529	381.836	0	0	0	0	0	0
	Morin	6.88922e-12	6.7744e-11	6.72746	105.966	176.822	1.66867	156.628	189.619	183.065	168.812	180.725	182.084	1.40526	1.60281	2.49623	1.32265	1.39038	1.79471
	Myricetin 3-galactoside	2.38579e-11	2.01088e-10	29.7776	9.20333e+08	920.333	1e-06	861.44	944.293	927.514	815.109	959.635	1014.01	0	0	0	0	0	0
	Narcissin	8.48406e-09	2.28917e-08	9.03794	525.644	127391	242.353	128468	119047	135005	129886	153071	98871.9	181.486	165.842	319.247	219.145	292.589	275.808
	Naringin	2.61188e-12	3.08202e-11	31.3759	2.78661e+09	2786.61	1e-06	2847.6	2720.34	3044.13	2753.51	2518.79	2835.28	0	0	0	0	0	0
	Nicotiflorin	1.18873e-16	7.01353e-15	10.2273	1198.73	245721	204.985	242110	244794	255513	243156	240108	248645	281.225	143.526	116.01	131.606	165.833	391.707
	Ononin	8.49266e-06	1.3186e-05	2.71748	6.57725	4.07883	0.620142	2.86159	3.59195	4.85361	4.20131	5.56152	3.40298	0.422842	0.742598	0.484572	0.530411	0.984072	0.556355
	Orientin	1.84959e-06	3.11788e-06	7.59266	193.027	1710.44	8.86115	1559.72	2285.98	1726.15	2084.42	1113.44	1492.94	7.84881	3.96561	8.14033	14.139	10.7483	8.32492
	Phlorizin	3.92064e-10	1.77937e-09	4.09844	17.1298	167.189	9.76011	184.898	180.188	179.035	148.556	153.229	157.227	8.27696	4.36356	9.74104	11.7271	11.0398	13.4122
	Protocatechuic acid	1.63534e-09	6.66048e-09	2.65207	6.28569	108.656	17.2862	112.166	107.352	113.111	109.665	88.7516	120.888	16.8382	18.2006	18.6612	16.0147	18.8574	15.1452
	Prunin	1.57616e-07	3.09979e-07	26.3315	8.44447e+07	84.4447	1e-06	74.2712	94.9925	74.1184	112.67	72.2663	78.3495	0	0	0	0	0	0
	Quercetin 3-O-glucuronide	1.05541e-06	1.94591e-06	4.85594	28.959	46.2983	1.59875	58.8446	36.0334	54.6884	46.2373	33.0625	48.9233	0	0	1.95653	1.03846	6.59752	0
	Quercetin	9.37224e-11	5.37239e-10	27.5028	1.90187e+08	190.187	1e-06	162.513	213.14	199.443	187.628	184.289	194.106	0	0	0	0	0	0
	Quercitrin	1.48494e-06	2.57681e-06	24.1817	1.9029e+07	19.029	1e-06	26.2438	21.8545	19.1839	14.4272	18.4851	13.9795	0	0	0	0	0	0
	Rutin	1.18724e-12	1.792e-11	9.45168	700.226	289153	412.942	292366	269575	307607	300211	267950	297206	470.5	310.98	370.661	405.423	464.615	455.474
	Salicin	1.00163e-10	5.37239e-10	3.7106	13.0919	223.211	17.0496	232.872	193.337	244.77	214.073	230.277	223.94	15.3008	18.033	15.8574	26.3961	14.8391	11.8713
	Salicylic acid	5.51949e-11	4.07062e-10	1.63618	3.10842	111.9	35.9989	103.375	119.014	110.023	116.563	110.728	111.695	36.8946	34.8207	39.695	30.3319	38.6852	35.5662
	Sinapic acid	0.000162823	0.000234306	2.80485	6.98787	377.578	54.0333	619.865	449.156	317.435	290.471	330.684	257.857	63.6513	59.8731	54.6003	48.0105	58.0341	40.0308
	Trilobatin	1.02366e-07	2.157e-07	24.5942	2.53268e+07	25.3268	1e-06	24.6118	33.486	26.9218	19.953	22.5336	24.4548	0	0	0	0	0	0
	Vitexin	3.20427e-09	1.05029e-08	6.38587	83.6256	2183.9	26.1152	2644.98	2150.04	1852.51	2209.45	1969.32	2277.11	27.3333	18.3585	30.903	23.5952	32.0322	24.4691
	Calycosin	0.000633044	0.000868595	-20.3804	7.32651e-07	1e-06	1.36491	0	0	0	0	0	0	0.656219	0.753341	2.49034	1.08832	1.53978	1.66143
	Gentisic acid	0.00127961	0.00160632	-24.0318	5.83046e-08	1e-06	17.1513	0	0	0	0	0	0	23.641	24.1379	27.3031	7.5361	15.873	4.41669
	Malvin	2.49993e-08	6.14566e-08	-24.9303	3.12775e-08	1e-06	31.9718	0	0	0	0	0	0	32.9717	30.8469	35.8051	22.4316	33.8552	35.9203
	Naringenin	0.000952337	0.00124862	-24.9452	3.09554e-08	1e-06	32.3046	0	0	0	0	0	0	28.6162	13.2377	61.4198	29.0844	20.0716	41.3976
	Perillyl Alcohol	0.00162607	0.00195792	-29.1445	1.68513e-09	1e-06	593.426	0	0	0	0	0	0	353.301	532.82	1192.92	204.032	668.886	608.599
	Syringaldehyde	8.20216e-05	0.000120982	-5.78412	0.0181471	69.7104	3841.41	75.0218	86.4356	65.6805	61.9112	54.5747	74.6382	2860.66	3490.1	6624.24	2548.05	3657.79	3867.59
	Syringic acid	2.84756e-09	1.00513e-08	-29.8988	9.99008e-10	1e-06	1000.99	0	0	0	0	0	0	1182.13	879.607	834.523	1025.62	1056.1	1027.98
	Umbelliferone	9.39956e-08	2.13298e-07	-26.2998	1.21052e-08	1e-06	82.609	0	0	0	0	0	0	105.121	96.9126	76.5488	66.9731	77.4945	72.6042
	Vanillic acid	5.51355e-08	1.3012e-07	-2.61988	0.162681	99.4484	611.31	64.7756	75.5014	200.868	119.021	69.7909	66.7341	664.832	708.808	572.379	564.788	632.471	524.582
	Vanillin	0.00114707	0.00147125	-1.64256	0.320288	381.965	1192.57	431.516	425.341	368.679	382.88	347.133	336.242	871.702	959.416	2029.39	884.053	1123.23	1287.62
	Metabolites	P-value	adj.P-value	log2(FC)	FC	average(Stem)	average(Rhizome)	Stem 1（ng/g）	Stem 2（ng/g）	Stem 3（ng/g）	Stem 4（ng/g）	Stem 5（ng/g）	Stem 6（ng/g）	Rhizome1（ng/g）	Rhizome2（ng/g）	Rhizome3（ng/g）	Rhizome4（ng/g）	Rhizome5（ng/g）	Rhizome6（ng/g）
Stem vs Rhizome	4-Hydroxybenzoic acid	0.00221731	0.00269673	-23.9617	1.63378e+07	1e-06	16.3378	0	0	0	0	0	0	6.95005	10.2183	14.0015	29.7707	27.4882	9.59774
	4-Hydroxycinnamic acid	8.37393e-06	1.46939e-05	-1.27193	2.41484	40.5309	97.8756	24.2891	28.6853	29.1352	52.5779	58.2805	50.2174	86.2838	104.885	107.955	100.558	91.2554	96.3162
	4',7-Di-O-methylnaringenin	4.72258e-06	9.23984e-06	-22.1458	4.64046e+06	1e-06	4.64046	0	0	0	0	0	0	6.4527	5.86376	4.45101	4.31839	3.61099	3.14592
	Amentoflavone	6.26418e-17	2.81888e-15	-26.8376	1.19931e+08	1e-06	119.931	0	0	0	0	0	0	124.42	119.556	121.374	118.218	118.269	117.747
	Butein	0.00455074	0.00511958	-20.5772	1.56444e+06	1e-06	1.56444	0	0	0	0	0	0	3.25709	2.40288	1.05597	1.36481	0.750769	0.555111
	Ellagic acid	0.00436873	0.00504085	-26.1437	7.41355e+07	1e-06	74.1355	0	0	0	0	0	0	163.058	87.2157	40.1745	30.5585	82.639	41.1675
	Rhamnetin	2.03957e-08	7.06005e-08	-23.7227	1.38432e+07	1e-06	13.8432	0	0	0	0	0	0	17.5483	15.0952	13.6226	12.1927	12.387	12.2134
	2,6-Dihydroxybenzoic acid	5.36793e-13	1.20778e-11	25.3404	2.35382e-08	42.4841	1e-06	42.0031	40.7	42.5247	41.5509	46.8941	41.2318	0	0	0	0	0	0
	3,4-Dihydroxybenzaldehyde	4.91958e-07	1.16516e-06	23.5396	8.20094e-08	12.1937	1e-06	13.3989	12.3107	11.4194	12.9387	15.4948	7.59994	0	0	0	0	0	0
	4-Methylumbelliferone	6.50931e-07	1.4646e-06	27.6858	4.63165e-09	215.906	1e-06	179.624	217.416	189.364	306.078	223.335	179.618	0	0	0	0	0	0
	Aesculin	2.4037e-12	3.27923e-11	27.3751	5.74464e-09	174.075	1e-06	164.41	175.222	186.145	158.29	177.98	182.404	0	0	0	0	0	0
	Astragalin	2.04104e-05	3.16714e-05	24.2774	4.91769e-08	20.3348	1e-06	10.9628	23.8326	15.1529	23.0784	29.5406	19.4413	0	0	0	0	0	0
	Caffeic acid	9.317e-06	1.49737e-05	28.4049	2.81371e-09	355.402	1e-06	207.738	280.854	314.091	399.978	488.443	441.31	0	0	0	0	0	0
	Chlorogenic acid	9.91161e-08	2.62366e-07	25.5767	1.99829e-08	50.0428	1e-06	50.8731	48.8693	51.2398	49.979	35.3061	63.9892	0	0	0	0	0	0
	Coniferaldehyde	3.2713e-08	1.05149e-07	26.3519	1.16758e-08	85.6475	1e-06	75.328	99.9082	73.2736	71.7641	91.3335	102.278	0	0	0	0	0	0
	Cyanidin 3-O-rutinoside chloride	3.19231e-05	4.48919e-05	25.9144	1.5812e-08	63.243	1e-06	55.5637	46.7351	50.7909	104.266	70.6288	51.4733	0	0	0	0	0	0
	Ferulic acid	6.03387e-06	1.13135e-05	2.2191	0.214776	1077.3	231.378	790.699	759.31	1143.89	1223.64	1280.42	1265.86	202.156	205.416	242.523	254.762	240.778	242.633
	Isoorientin	5.74402e-09	2.87201e-08	9.93756	0.00101975	15633.8	15.9426	14642.8	13019.4	14872.1	16631.3	19231.3	15405.8	22.7116	20.136	4.01377	12.8242	15.1049	20.8651
	Isorhamnetin	0.00326844	0.00387052	1.88041	0.271606	7.50067	2.03723	13.2865	7.01512	4.67683	9.57743	5.87759	4.57049	3.5633	2.34685	1.52316	1.91026	1.67437	1.20543
	Isorhamnetin-3-O-glucoside	2.5345e-05	3.80175e-05	28.5725	2.50512e-09	399.183	1e-06	216.794	481.105	250.482	462.587	545.91	438.218	0	0	0	0	0	0
	Malvin	6.93738e-08	1.95114e-07	3.85919	0.0689076	2470.05	170.205	1985.92	2175.46	3038.49	2442.56	2826.9	2350.97	171.896	111.237	278.194	235.091	89.1921	135.62
	Morin	0.000964459	0.00120557	1.77958	0.291269	7.52957	2.19313	11.9631	8.29479	5.44791	8.45789	5.96387	5.04985	4.23578	2.35119	2.16799	1.6559	1.77661	0.971293
	Narcissin	5.63628e-10	3.33412e-09	10.2442	0.000824478	244958	201.963	207878	268009	218112	255993	270517	249242	212.7	173.354	80.8704	191.019	257.786	296.049
	Nicotiflorin	1.49917e-08	5.62187e-08	6.49938	0.0110533	16096.2	177.917	14047.1	17805.2	13903.2	19823.1	14553.4	16445.5	172.822	155.66	78.0699	173.103	279.141	208.707
	Orientin	8.88091e-06	1.48015e-05	8.37203	0.00301833	2267	6.84255	1910.23	1972.5	1588.4	2372.87	3515.74	2242.26	4.18257	4.05007	6.58438	7.80227	9.31538	9.12063
	Perillyl Alcohol	2.89383e-05	4.20073e-05	28.8413	2.07919e-09	480.956	1e-06	676.311	466.94	289.461	658.453	477.848	316.726	0	0	0	0	0	0
	Phlorizin	3.24123e-06	6.62979e-06	21.4738	3.43348e-07	2.9125	1e-06	3.3414	1.80922	3.96989	3.23449	2.33136	2.78863	0	0	0	0	0	0
	Protocatechuic acid	3.6997e-08	1.10991e-07	24.8256	3.36323e-08	29.7333	1e-06	30.4298	26.3477	28.8126	26.9452	39.1867	26.6777	0	0	0	0	0	0
	Prunin	4.8048e-10	3.33412e-09	25.4291	2.21347e-08	45.1779	1e-06	36.8959	48.4169	43.7343	46.8926	50.5066	44.6211	0	0	0	0	0	0
	Quercetin 3-O-glucuronide	0.000618238	0.000818256	24.719	3.62101e-08	27.6166	1e-06	19.2888	25.1147	10.1595	45.6292	42.5849	22.9227	0	0	0	0	0	0
	Quercetin	0.000822624	0.00105766	2.53057	0.173071	7.83246	1.35557	13.1928	7.41619	5.98554	9.19618	6.37929	4.82474	3.02816	2.7732	2.33206	0	0	0
	Rutin	2.91487e-12	3.27923e-11	9.43641	0.0014433	263370	380.123	254310	268582	258312	243951	292520	262546	419.424	298.859	254.115	330.105	577.444	400.79
	Salicin	4.46784e-12	4.02106e-11	3.6313	0.0806991	91.5084	7.38465	87.3204	95.5652	90.9376	84.3313	97.4562	93.4397	4.5149	7.88903	6.41581	11.4492	6.40378	7.63511
	Salicylic acid	1.2705e-08	5.19749e-08	2.00927	0.248399	118.348	29.3976	115.777	108.059	117.011	108.136	140.906	120.201	26.9162	27.0505	35.2957	28.0879	23.3456	35.6896
	Sinapic acid	8.48979e-06	1.46939e-05	4.58044	0.0417975	570.777	23.857	412.691	350.057	559.319	652.773	756.856	692.964	25.3358	23.8829	22.7674	25.309	18.4373	27.4099
	Syringaldehyde	7.94257e-09	3.57416e-08	27.076	7.06805e-09	141.482	1e-06	139.093	152.525	147.489	118.741	170.524	120.517	0	0	0	0	0	0
	Vanillic acid	0.000161954	0.000220846	2.95412	0.129039	118.952	15.3495	133.911	153.508	134.317	59.5922	139.354	93.0327	0	0	33.3722	0	58.7249	0
	Vanillin	5.92733e-10	3.33412e-09	3.78626	0.0724807	855.811	62.0298	941.918	956.786	869.503	732.154	822.64	811.862	67.7899	64.1721	65.6219	58.8526	49.8051	65.937
	Vitexin	2.12176e-07	5.3044e-07	2.81218	0.14238	68.9415	9.81587	51.0364	73.696	60.0937	79.5223	79.2578	70.0427	9.93085	10.4697	6.89097	7.42766	9.40427	14.7718
	Metabolites	P-value	adj.P-value	log2(FC)	FC	average(Stem)	average(Root)	Stem 1（ng/g）	Stem 2（ng/g）	Stem 3（ng/g）	Stem 4（ng/g）	Stem 5（ng/g）	Stem 6（ng/g）	Root 1（ng/g）	Root 2（ng/g）	Root 3（ng/g）	Root 4（ng/g）	Root 5（ng/g）	Root 6（ng/g）
Stem vs Root	2,6-Dihydroxybenzoic acid	5.36793e-13	2.73764e-11	25.3404	4.24841e+07	42.4841	1e-06	42.0031	40.7	42.5247	41.5509	46.8941	41.2318	0	0	0	0	0	0
	4-Methylumbelliferone	6.50931e-07	1.84431e-06	27.6858	2.15906e+08	215.906	1e-06	179.624	217.416	189.364	306.078	223.335	179.618	0	0	0	0	0	0
	6-Methoxyflavone	2.49473e-05	5.3013e-05	1.73506	3.32893	1.74449	0.524039	2.4254	2.0621	1.49724	1.49004	1.55215	1.44003	0.558658	0.540461	0.567223	0.464001	0.469839	0.544053
	Aesculin	2.4037e-12	4.9606e-11	27.3751	1.74075e+08	174.075	1e-06	164.41	175.222	186.145	158.29	177.98	182.404	0	0	0	0	0	0
	Caffeic acid	1.25646e-05	2.91271e-05	4.93087	30.5029	355.402	11.6514	207.738	280.854	314.091	399.978	488.443	441.31	14.0993	4.90177	8.70404	12.4186	15.0342	14.7506
	Chlorogenic acid	9.91161e-08	3.15932e-07	25.5767	5.00428e+07	50.0428	1e-06	50.8731	48.8693	51.2398	49.979	35.3061	63.9892	0	0	0	0	0	0
	Coniferaldehyde	3.2713e-08	1.26528e-07	26.3519	8.56475e+07	85.6475	1e-06	75.328	99.9082	73.2736	71.7641	91.3335	102.278	0	0	0	0	0	0
	Cyanidin 3-O-rutinoside chloride	3.19231e-05	6.26184e-05	25.9144	6.3243e+07	63.243	1e-06	55.5637	46.7351	50.7909	104.266	70.6288	51.4733	0	0	0	0	0	0
	Ferulic acid	9.09105e-05	0.000165587	1.24296	2.36683	1077.3	455.166	790.699	759.31	1143.89	1223.64	1280.42	1265.86	389.681	464.266	471.388	472.738	504.558	428.365
	Isoorientin	5.77257e-09	3.68002e-08	9.35263	653.767	15633.8	23.9134	14642.8	13019.4	14872.1	16631.3	19231.3	15405.8	29.0302	22.0254	31.0961	14.1074	27.1895	20.0315
	Isorhamnetin	0.000288443	0.00046341	22.8386	7.50067e+06	7.50067	1e-06	13.2865	7.01512	4.67683	9.57743	5.87759	4.57049	0	0	0	0	0	0
	Isorhamnetin-3-O-glucoside	2.70162e-05	5.5113e-05	7.07363	134.703	399.183	2.96344	216.794	481.105	250.482	462.587	545.91	438.218	3.9482	1.74539	2.97102	3.1036	2.30411	3.70828
	Malvin	3.37355e-08	1.26528e-07	6.2716	77.2571	2470.05	31.9718	1985.92	2175.46	3038.49	2442.56	2826.9	2350.97	32.9717	30.8469	35.8051	22.4316	33.8552	35.9203
	Morin	0.000290767	0.00046341	2.17387	4.51232	7.52957	1.66867	11.9631	8.29479	5.44791	8.45789	5.96387	5.04985	1.40526	1.60281	2.49623	1.32265	1.39038	1.79471
	Narcissin	5.64536e-10	4.79856e-09	9.98121	1010.75	244958	242.353	207878	268009	218112	255993	270517	249242	181.486	165.842	319.247	219.145	292.589	275.808
	Nicotiflorin	1.53384e-08	8.69174e-08	6.29506	78.5241	16096.2	204.985	14047.1	17805.2	13903.2	19823.1	14553.4	16445.5	281.225	143.526	116.01	131.606	165.833	391.707
	Ononin	1.26065e-07	3.78195e-07	3.22994	9.38227	5.81834	0.620142	4.28483	6.4889	5.04986	6.61542	6.48059	5.9904	0.422842	0.742598	0.484572	0.530411	0.984072	0.556355
	Orientin	8.95174e-06	2.28269e-05	7.99908	255.836	2267	8.86115	1910.23	1972.5	1588.4	2372.87	3515.74	2242.26	7.84881	3.96561	8.14033	14.139	10.7483	8.32492
	Prunin	4.8048e-10	4.79856e-09	25.4291	4.51779e+07	45.1779	1e-06	36.8959	48.4169	43.7343	46.8926	50.5066	44.6211	0	0	0	0	0	0
	Quercetin 3-O-glucuronide	0.00106988	0.00143589	4.11052	17.2739	27.6166	1.59875	19.2888	25.1147	10.1595	45.6292	42.5849	22.9227	0	0	1.95653	1.03846	6.59752	0
	Quercetin	8.12464e-05	0.000153465	22.901	7.83246e+06	7.83246	1e-06	13.1928	7.41619	5.98554	9.19618	6.37929	4.82474	0	0	0	0	0	0
	Rutin	2.918e-12	4.9606e-11	9.31694	637.79	263370	412.942	254310	268582	258312	243951	292520	262546	470.5	310.98	370.661	405.423	464.615	455.474
	Salicin	1.7441e-10	2.22373e-09	2.42417	5.36719	91.5084	17.0496	87.3204	95.5652	90.9376	84.3313	97.4562	93.4397	15.3008	18.033	15.8574	26.3961	14.8391	11.8713
	Salicylic acid	1.78296e-08	9.09309e-08	1.71701	3.28755	118.348	35.9989	115.777	108.059	117.011	108.136	140.906	120.201	36.8946	34.8207	39.695	30.3319	38.6852	35.5662
	Sinapic acid	1.41257e-05	3.13221e-05	3.401	10.5634	570.777	54.0333	412.691	350.057	559.319	652.773	756.856	692.964	63.6513	59.8731	54.6003	48.0105	58.0341	40.0308
	trans-Cinnamic acid	0.000979291	0.00134983	2.17671	4.52123	90.7065	20.0624	94.3075	82.3849	124.79	74.2333	93.2329	75.2905	44.6223	75.7519	0	0	0	0
	Vitexin	7.23129e-06	1.94103e-05	1.40048	2.6399	68.9415	26.1152	51.0364	73.696	60.0937	79.5223	79.2578	70.0427	27.3333	18.3585	30.903	23.5952	32.0322	24.4691
	4-Hydroxybenzoic acid	3.47333e-08	1.26528e-07	-26.8148	8.47098e-09	1e-06	118.05	0	0	0	0	0	0	133.128	119.457	145.45	91.7297	105.492	113.044
	Calycosin	0.000633044	0.000922435	-20.3804	7.32651e-07	1e-06	1.36491	0	0	0	0	0	0	0.656219	0.753341	2.49034	1.08832	1.53978	1.66143
	Gentisic acid	0.00127961	0.00167334	-24.0318	5.83046e-08	1e-06	17.1513	0	0	0	0	0	0	23.641	24.1379	27.3031	7.5361	15.873	4.41669
	Luteolin	1.2487e-05	2.91271e-05	-22.804	1.3656e-07	1e-06	7.32279	0	0	0	0	0	0	7.66504	4.8523	11.1864	7.68687	5.27529	7.27086
	Naringenin	0.000952337	0.00134914	-24.9452	3.09554e-08	1e-06	32.3046	0	0	0	0	0	0	28.6162	13.2377	61.4198	29.0844	20.0716	41.3976
	Phloretin	0.00176117	0.00224549	-25.1133	2.75509e-08	1e-06	36.2964	0	0	0	0	0	0	43.5095	17.7072	20.3644	42.5408	21.302	72.3543
	Phlorizin	0.000434664	0.000651996	-1.74464	0.298408	2.9125	9.76011	3.3414	1.80922	3.96989	3.23449	2.33136	2.78863	8.27696	4.36356	9.74104	11.7271	11.0398	13.4122
	Syringaldehyde	9.59765e-05	0.000168786	-4.76295	0.0368307	141.482	3841.41	139.093	152.525	147.489	118.741	170.524	120.517	2860.66	3490.1	6624.24	2548.05	3657.79	3867.59
	Syringic acid	2.84756e-09	2.07465e-08	-29.8988	9.99008e-10	1e-06	1000.99	0	0	0	0	0	0	1182.13	879.607	834.523	1025.62	1056.1	1027.98
	Umbelliferone	9.39956e-08	3.15932e-07	-26.2998	1.21052e-08	1e-06	82.609	0	0	0	0	0	0	105.121	96.9126	76.5488	66.9731	77.4945	72.6042
	Vanillic acid	2.55645e-08	1.18526e-07	-2.36152	0.194586	118.952	611.31	133.911	153.508	134.317	59.5922	139.354	93.0327	664.832	708.808	572.379	564.788	632.471	524.582
	Metabolites	P-value	adj.P-value	log2(FC)	FC	average(Rhizome)	average(Root)	Rhizome1（ng/g）	Rhizome2（ng/g）	Rhizome3（ng/g）	Rhizome4（ng/g）	Rhizome5（ng/g）	Rhizome6（ng/g）	Root 1（ng/g）	Root 2（ng/g）	Root 3（ng/g）	Root 4（ng/g）	Root 5（ng/g）	Root 6（ng/g）
Rhizome vs Root	4',7-Di-O-methylnaringenin	4.72258e-06	2.46624e-05	22.1458	4.64046e+06	4.64046	1e-06	6.4527	5.86376	4.45101	4.31839	3.61099	3.14592	0	0	0	0	0	0
	6-Methoxyflavone	0.00146699	0.00265187	2.32202	5.0003	2.62036	0.524039	4.68844	3.1023	2.73696	1.98496	1.59033	1.61916	0.558658	0.540461	0.567223	0.464001	0.469839	0.544053
	Amentoflavone	6.26418e-17	2.94416e-15	26.8376	1.19931e+08	119.931	1e-06	124.42	119.556	121.374	118.218	118.269	117.747	0	0	0	0	0	0
	Butein	0.00455074	0.0066839	20.5772	1.56444e+06	1.56444	1e-06	3.25709	2.40288	1.05597	1.36481	0.750769	0.555111	0	0	0	0	0	0
	Ellagic acid	0.00436873	0.00662356	26.1437	7.41355e+07	74.1355	1e-06	163.058	87.2157	40.1745	30.5585	82.639	41.1675	0	0	0	0	0	0
	Isorhamnetin	0.000143135	0.000354071	20.9582	2.03723e+06	2.03723	1e-06	3.5633	2.34685	1.52316	1.91026	1.67437	1.20543	0	0	0	0	0	0
	Malvin	0.000998946	0.00195627	2.4124	5.3236	170.205	31.9718	171.896	111.237	278.194	235.091	89.1921	135.62	32.9717	30.8469	35.8051	22.4316	33.8552	35.9203
	Ononin	3.21889e-11	7.56439e-10	4.12259	17.419	10.8022	0.620142	11.3568	12.0117	9.94781	10.2181	10.9576	10.3214	0.422842	0.742598	0.484572	0.530411	0.984072	0.556355
	Rhamnetin	0.000648533	0.0013855	2.64067	6.2362	13.8432	2.21981	17.5483	15.0952	13.6226	12.1927	12.387	12.2134	0	0	13.3189	0	0	0
	trans-Cinnamic acid	0.00859772	0.0122452	1.91501	3.77117	75.6586	20.0624	84.5419	110.465	51.5755	42.6414	68.7814	95.9462	44.6223	75.7519	0	0	0	0
	3,4-Dihydroxybenzaldehyde	4.23271e-05	0.000133652	-23.203	1.03565e-07	1e-06	9.65578	0	0	0	0	0	0	8.59405	4.46885	7.91757	10.2903	13.7748	12.889
	4-Hydroxybenzoic acid	4.26882e-07	2.50793e-06	-2.85312	0.138397	16.3378	118.05	6.95005	10.2183	14.0015	29.7707	27.4882	9.59774	133.128	119.457	145.45	91.7297	105.492	113.044
	Astragalin	0.00414518	0.00649411	-23.5559	8.10926e-08	1e-06	12.3316	0	0	0	0	0	0	13.1641	6.63578	4.77559	9.32165	12.4339	27.6584
	Caffeic acid	3.48652e-05	0.000126051	-23.474	8.58264e-08	1e-06	11.6514	0	0	0	0	0	0	14.0993	4.90177	8.70404	12.4186	15.0342	14.7506
	Calycosin	0.000633044	0.0013855	-20.3804	7.32651e-07	1e-06	1.36491	0	0	0	0	0	0	0.656219	0.753341	2.49034	1.08832	1.53978	1.66143
	Gentisic acid	0.00127961	0.00240567	-24.0318	5.83046e-08	1e-06	17.1513	0	0	0	0	0	0	23.641	24.1379	27.3031	7.5361	15.873	4.41669
	Isorhamnetin-3-O-glucoside	5.47743e-06	2.57439e-05	-21.4988	3.37446e-07	1e-06	2.96344	0	0	0	0	0	0	3.9482	1.74539	2.97102	3.1036	2.30411	3.70828
	Luteolin	0.000339568	0.000797984	-2.46079	0.181647	1.33016	7.32279	3.79577	2.30965	1.87556	0	0	0	7.66504	4.8523	11.1864	7.68687	5.27529	7.27086
	Naringenin	0.000952337	0.00194608	-24.9452	3.09554e-08	1e-06	32.3046	0	0	0	0	0	0	28.6162	13.2377	61.4198	29.0844	20.0716	41.3976
	Perillyl Alcohol	0.00162607	0.00272948	-29.1445	1.68513e-09	1e-06	593.426	0	0	0	0	0	0	353.301	532.82	1192.92	204.032	668.886	608.599
	Phloretin	0.00176117	0.00285431	-25.1133	2.75509e-08	1e-06	36.2964	0	0	0	0	0	0	43.5095	17.7072	20.3644	42.5408	21.302	72.3543
	Phlorizin	1.95344e-05	7.65098e-05	-23.2185	1.02458e-07	1e-06	9.76011	0	0	0	0	0	0	8.27696	4.36356	9.74104	11.7271	11.0398	13.4122
	Protocatechuic acid	8.40438e-11	1.31669e-09	-24.0431	5.78495e-08	1e-06	17.2862	0	0	0	0	0	0	16.8382	18.2006	18.6612	16.0147	18.8574	15.1452
	Salicin	0.00155866	0.00271322	-1.20714	0.433127	7.38465	17.0496	4.5149	7.88903	6.41581	11.4492	6.40378	7.63511	15.3008	18.033	15.8574	26.3961	14.8391	11.8713
	Sinapic acid	1.12887e-05	4.82333e-05	-1.17944	0.441524	23.857	54.0333	25.3358	23.8829	22.7674	25.309	18.4373	27.4099	63.6513	59.8731	54.6003	48.0105	58.0341	40.0308
	Syringaldehyde	7.05584e-05	0.000207265	-31.839	2.60321e-10	1e-06	3841.41	0	0	0	0	0	0	2860.66	3490.1	6624.24	2548.05	3657.79	3867.59
	Syringic acid	2.84756e-09	2.67671e-08	-29.8988	9.99008e-10	1e-06	1000.99	0	0	0	0	0	0	1182.13	879.607	834.523	1025.62	1056.1	1027.98
	Umbelliferone	9.39956e-08	7.36299e-07	-26.2998	1.21052e-08	1e-06	82.609	0	0	0	0	0	0	105.121	96.9126	76.5488	66.9731	77.4945	72.6042
	Vanillic acid	2.36339e-09	2.67671e-08	-5.31564	0.0251092	15.3495	611.31	0	0	33.3722	0	58.7249	0	664.832	708.808	572.379	564.788	632.471	524.582
	Vanillin	8.93672e-05	0.000247074	-4.26497	0.0520136	62.0298	1192.57	67.7899	64.1721	65.6219	58.8526	49.8051	65.937	871.702	959.416	2029.39	884.053	1123.23	1287.62
	Vitexin	4.26547e-05	0.000133652	-1.4117	0.375868	9.81587	26.1152	9.93085	10.4697	6.89097	7.42766	9.40427	14.7718	27.3333	18.3585	30.903	23.5952	32.0322	24.4691
