# Supplementary material for: Integrated Metabolomics and Transcriptomics Analysis of Flavonoid Biosynthesis Pathway in Polygonatum cyrtonema Hua
Source: Molecules. 2024 May 10;29(10):2248. doi: 10.3390/molecules29102248 (PMC11124200; doi:10.3390/molecules29102248)
Supplement: Supplementary file 1 [file molecules-29-02248-s001.zip › Supplementary Materials/Supplementary Table S5. Standard information.xlsx]

## Sheet: Standard information
Supplementary Table 5: Standard information
1	Pelargonidin chloride	134-04-3	C15H11ClO5
2	Delphinidin 3-glucoside	6906-38-3	C21H21O12
3	Pelargonidin-3-glucoside	18466-51-8	C21H21ClO10
4	Cyanidin 3-O-rutinoside chloride	18719-76-1	C27H31ClO15
5	Cyanin chloride	2611-67-8	C27H31ClO16
6	Malvin	16727-30-3	C29H35O17
7	3-Hydroxybenzaldehyde	100-83-4	C7H6O2
8	4-Hydroxybenzoic acid	99-96-7	C7H6O3
9	Salicylic acid	69-72-7	C7H6O3
10	trans-Cinnamic acid	140-10-3	C9H8O2
11	Vanillin	121-33-5	C8H8O3
12	Gentisic acid	490-79-9	C7H6O4
13	2,4-Dihydroxybenzoic acid	89-86-1	C7H6O4
14	2,6-Dihydroxybenzoic acid	303-07-1	C7H6O4
15	Acetovanillone	498-02-2	C9H10O3
16	Vanillic acid	121-34-6	C8H8O4
17	Gallic acid	149-91-7	C7H6O5
18	Syringaldehyde	134-96-3	C9H10O4
19	Methyl gallate	99-24-1	C8H8O5
20	Syringic acid	530-57-4	C9H10O5
21	Salicin	138-52-3	C13H18O7
22	Ellagic acid	476-66-4	C14H6O8
23	3,4-Dihydroxybenzaldehyde	139-85-5	C7H6O3
24	Protocatechuic acid	99-50-3	C7H6O4
25	(+/-)Catechin	154-23-4	C15H14O6
26	Epicatechin	490-46-0	C15H14O6
27	(-)-Epigallocatechin	970-74-1	C15H14O7
28	(±)-Gallocatechin	3371-27-5	C15H14O7
29	(-)-Epicatechin 3-O-gallate	1257-08-5	C22H18O10
30	(-)-Catechin 3-O-gallate	130405-40-2	C22H18O10
31	(-)-Gallocatechin gallate	4233-96-9	C22H18O11
32	Epigallocatechin gallate	989-51-5	C22H18O11
33	3,4-Dihydro-2H-1-benzopyran-2-one	119-84-6	C9H8O2
34	4-Coumaryl alcohol	1076-38-6	C9H10O2
35	6-Methylcoumarin	92-48-8	C10H8O2
36	Umbelliferone	93-35-6	C9H6O3
37	4-Methylumbelliferone	90-33-5	C10H8O3
38	Aesculetin	305-01-1	C9H6O4
39	Daphnetin	486-35-1	C9H6O4
40	Psoralen	66-97-7	C11H6O3
41	Scopoletin	92-61-5	C10H8O4
42	Fraxetin	574-84-5	C10H8O5
43	Aesculin	531-75-9	C15H16O9
44	Fraxin	524-30-1	C16H18O10
45	Phloretin	60-82-2	C15H14O5
46	Phlorizin	60-81-1	C21H24O10
47	Trilobatin	4192-90-9	C21H24O10
48	(2S)-Liquiritigenin	578-86-9	C15H12O4
49	(S)-Pinocembrin	480-39-7	C15H12O4
50	Isoliquiritigenin	961-29-5	C15H12O4
51	Butein	487-52-5	C15H12O5
52	Naringenin	480-41-1	C15H12O5
53	Sakuranetin	2957-21-3	C16H14O5
54	Isosakuranetin	480-43-3	C16H14O5
55	Eriodictyol	552-58-9	C15H12O6
56	4',7-Di-O-methylnaringenin	29424-96-2	C17H16O5
57	Hesperetin	520-33-2	C16H14O6
58	Prunin	529-55-5	C21H22O10
59	Naringin	10236-47-2	C27H32O14
60	Hesperidin	520-26-3	C28H34O15
61	6-Methoxyflavone	26964-24-9	C16H12O3
62	Chrysin	480-40-0	C15H10O4
63	Apigenin	520-36-5	C15H10O5
64	Baicalein	491-67-8	C15H10O5
65	Galangin	548-83-4	C15H10O5
66	Luteolin	491-70-3	C15H10O6
67	Morin	480-16-0	C15H10O7
68	Quercetin	117-39-5	C15H10O7
69	Jaceosidin	18085-97-7	C17H14O7
70	Nobiletin	478-01-3	C21H22O8
71	Apigenin 4'-O-rhamnoside	133538-77-9	C21H20O9
72	Cosmosiin	578-74-5	C21H20O10
73	Vitexin	3681-93-4	C21H20O10
74	Isoorientin	4261-42-1	C21H20O11
75	Orientin	28608-75-5	C21H20O11
76	Amentoflavone	1617-53-4	C30H18O10
77	Apiin	26544-34-3	C26H28O14
78	Diosmin	520-27-4	C28H32O15
79	3-Hydroxyflavone	577-85-5	C15H10O3
80	Kaempferol	520-18-3	C15H10O6
81	Aromadendrin	480-20-6	C15H12O6
82	Taxifolin	480-18-2	C15H12O7
83	Isorhamnetin	480-19-3	C16H12O7
84	Rhamnetin	90-19-7	C16H12O7
85	Myricetin	529-44-2	C15H10O8
86	trans-3,3',4',5,5',7-Hexahydroxyflavanone	27200-12-0	C15H12O8
87	Afzelin	482-39-3	C21H20O10
88	Avicularin	572-30-5	C20H18O11
89	Astragalin	480-10-4	C21H20O11
90	Quercitrin	522-12-3	C21H20O11
91	Myricitrin	17912-87-7	C21H20O12
92	Quercetin 3-galactoside	482-36-0	C21H20O12
93	Quercetin 3-O-glucuronide	22688-79-5	C21H18O13
94	Isorhamnetin-3-O-glucoside	5041-82-7	C22H22O12
95	Myricetin 3-galactoside	15648-86-9	C21H20O13
96	Nicotiflorin	17650-84-9	C27H30O15
97	Rutin	153-18-4	C27H30O16
98	Narcissin	604-80-8	C28H32O16
99	Lcariin	489-32-7	C33H40O15
100	Daidzein	486-66-8	C15H10O4
101	Formononetin	485-72-3	C16H12O4
102	Genistein	446-72-0	C15H10O5
103	6-Hydroxydaidzein	17817-31-1	C15H10O5
104	Calycosin	20575-57-9	C16H12O5
105	Glycitein	40957-83-3	C16H12O5
106	Biochanin A	491-80-5	C16H12O5
107	Daidzin	552-66-9	C21H20O9
108	Ononin	486-62-4	C22H22O9
109	4-Hydroxycinnamic acid	501-98-4	C9H8O3
110	m-Coumaric acid	588-30-7	C9H8O3
111	Coniferaldehyde	458-36-6	C10H10O3
112	Caffeic acid	331-39-5	C9H8O4
113	Ferulic acid	1135-24-6	C10H10O4
114	Sinapaldehyde	20649-43-8	C11H12O4
115	Sinapic acid	530-59-6	C11H12O
116	Caftaric acid	67879-58-7	C13H12O9
117	Chlorogenic acid	327-97-9	C16H18O9
118	Cryptochlorogenic acid	905-99-7	C16H18O9
119	1,5-Dicaffeoylquinic acid	30964-13-7	C25H24O12
120	Proanthocyanidin A2	41743-41-3	C30H24O12
121	Procyanidin B1	20315-25-7	C30H26O12
122	Procyanidin B3	23567-23-9	C30H26O12
123	Procyanidin B2	29106-49-8	C30H26O12
124	3,3',4'5-Tetrahydroxystilbene	10083-24-6	C14H12O4
125	Pterostilbene	537-42-8	C16H16O3
126	trans-Piceid	27208-80-6	C20H22O8
127	Resveratrol	501-36-0	C14H12O3
128	Perillyl Alcohol	536-59-4	C10H16O
129	Limonin	1180-71-8	C26H30O8
130	Cucurbitacin I	2222-07-3	C30H42O7
