# Supplementary material for: Integrated Metabolomics and Transcriptomics Analysis of Flavonoid Biosynthesis Pathway in Polygonatum cyrtonema Hua
Source: Molecules. 2024 May 10;29(10):2248. doi: 10.3390/molecules29102248 (PMC11124200; doi:10.3390/molecules29102248)
Supplement: Supplementary file 1 [file molecules-29-02248-s001.zip › Supplementary Materials/Supplementary Table S3. KEGG pathway enrichment of differentially accumulated metabolites.xlsx]

## Sheet: KEGG pathway enrichment
Supplementary Table 3: KEGG pathway enrichment of differentially accumulated metabolites in Leaf vs Stem, Leaf vs Rhizome, Leaf vs Root, Stem vs Rhizome, Stem vs Root, Rhizome vs Root
	Metabolites	KEGG	ID Annotation	Annotation
Leaf vs Stem	3,4-Dihydroxybenzaldehyde	C16700	ath00950	Isoquinoline alkaloid biosynthesis
	4-Hydroxybenzoic acid	C00156	ath00790|ath00130	Folate biosynthesis|Ubiquinone and other terpenoid-quinone biosynthesis
	Astragalin	C12249	ath00944	Flavone and flavonol biosynthesis
	Catechin	C06562	ath00941	Flavonoid biosynthesis
	Chlorogenic acid	C00852	ath00941|ath00940|ath00945	Flavonoid biosynthesis|Phenylpropanoid biosynthesis|Stilbenoid, diarylheptanoid and gingerol biosynthesis
	Coniferaldehyde	C02666	ath00940	Phenylpropanoid biosynthesis
	Cosmosiin	C04608	ath00944	Flavone and flavonol biosynthesis
	Kaempferol	C05903	ath00941|ath00944	Flavonoid biosynthesis|Flavone and flavonol biosynthesis
	Luteolin	C01514	ath00941|ath00944	Flavonoid biosynthesis|Flavone and flavonol biosynthesis
	Naringin	C09789	ath00941	Flavonoid biosynthesis
	Perillyl Alcohol	C02452	ath00902|ath00903	Monoterpenoid biosynthesis|Limonene and pinene degradation
	Phloretin	C00774	ath00941	Flavonoid biosynthesis
	Phlorizin	C01604	ath00941	Flavonoid biosynthesis
	Quercetin	C00389	ath00941|ath00944	Flavonoid biosynthesis|Flavone and flavonol biosynthesis
	Quercitrin	C01750	ath00944	Flavone and flavonol biosynthesis
	Salicin	C01451	ath00010	Glycolysis / Gluconeogenesis
	Vanillin	C00755	ath00998	Biosynthesis of various secondary metabolites - part 2
	Metabolites	KEGG	ID Annotation	Annotation
Leaf vs Rhizome	3,4-Dihydroxybenzaldehyde	C16700	ath00950	Isoquinoline alkaloid biosynthesis
	4-Hydroxybenzoic acid	C00156	ath00790|ath00130	Folate biosynthesis|Ubiquinone and other terpenoid-quinone biosynthesis
	Astragalin	C12249	ath00944	Flavone and flavonol biosynthesis
	Catechin	C06562	ath00941	Flavonoid biosynthesis
	Chlorogenic acid	C00852	ath00941|ath00940|ath00945	Flavonoid biosynthesis|Phenylpropanoid biosynthesis|Stilbenoid, diarylheptanoid and gingerol biosynthesis
	Cosmosiin	C04608	ath00944	Flavone and flavonol biosynthesis
	Ferulic acid	C01494	ath00940	Phenylpropanoid biosynthesis
	Kaempferol	C05903	ath00941|ath00944	Flavonoid biosynthesis|Flavone and flavonol biosynthesis
	Luteolin	C01514	ath00941|ath00944	Flavonoid biosynthesis|Flavone and flavonol biosynthesis
	Myricetin	C10107	ath00941|ath00944	Flavonoid biosynthesis|Flavone and flavonol biosynthesis
	Naringin	C09789	ath00941	Flavonoid biosynthesis
	Phloretin	C00774	ath00941	Flavonoid biosynthesis
	Phlorizin	C01604	ath00941	Flavonoid biosynthesis
	Quercetin	C00389	ath00941|ath00944	Flavonoid biosynthesis|Flavone and flavonol biosynthesis
	Quercitrin	C01750	ath00944	Flavone and flavonol biosynthesis
	Rutin	C05625	ath00944	Flavone and flavonol biosynthesis
	Salicin	C01451	ath00010	Glycolysis / Gluconeogenesis
	Salicylic acid	C00805	ath04075|ath00360	Plant hormone signal transduction|Phenylalanine metabolism
	Sinapic acid	C00482	ath00940	Phenylpropanoid biosynthesis
	Vanillin	C00755	ath00998	Biosynthesis of various secondary metabolites - part 2
	Metabolites	KEGG	ID Annotation	Annotation
Leaf vs Root	Astragalin	C12249	ath00944	Flavone and flavonol biosynthesis
	Catechin	C06562	ath00941	Flavonoid biosynthesis
	Chlorogenic acid	C00852	ath00941|ath00940|ath00945	Flavonoid biosynthesis|Phenylpropanoid biosynthesis|Stilbenoid, diarylheptanoid and gingerol biosynthesis
	Cosmosiin	C04608	ath00944	Flavone and flavonol biosynthesis
	Ferulic acid	C01494	ath00940	Phenylpropanoid biosynthesis
	Kaempferol	C05903	ath00941|ath00944	Flavonoid biosynthesis|Flavone and flavonol biosynthesis
	Naringenin	C00509	ath00941	Flavonoid biosynthesis
	Naringin	C09789	ath00941	Flavonoid biosynthesis
	Phlorizin	C01604	ath00941	Flavonoid biosynthesis
	Quercetin	C00389	ath00941|ath00944	Flavonoid biosynthesis|Flavone and flavonol biosynthesis
	Quercitrin	C01750	ath00944	Flavone and flavonol biosynthesis
	Rutin	C05625	ath00944	Flavone and flavonol biosynthesis
	Sinapic acid	C00482	ath00940	Phenylpropanoid biosynthesis
	Umbelliferone	C09315	ath00940	Phenylpropanoid biosynthesis
	Metabolites	KEGG	ID Annotation	Annotation
Stem vs Rhizome	3,4-Dihydroxybenzaldehyde	C16700	ath00950	Isoquinoline alkaloid biosynthesis
	4-Hydroxybenzoic acid	C00156	ath00130|ath00790	Ubiquinone and other terpenoid-quinone biosynthesis|Folate biosynthesis
	4-Hydroxycinnamic acid	C00811	ath00940|ath00130|ath00998|ath00950|ath00350	Phenylpropanoid biosynthesis|Ubiquinone and other terpenoid-quinone biosynthesis|Biosynthesis of various secondary metabolites - part 2|Isoquinoline alkaloid biosynthesis|Tyrosine metabolism
	Astragalin	C12249	ath00944	Flavone and flavonol biosynthesis
	Chlorogenic acid	C00852	ath00940|ath00941|ath00945	Phenylpropanoid biosynthesis|Flavonoid biosynthesis|Stilbenoid, diarylheptanoid and gingerol biosynthesis
	Coniferaldehyde	C02666	ath00940	Phenylpropanoid biosynthesis
	Ferulic acid	C01494	ath00940	Phenylpropanoid biosynthesis
	Perillyl Alcohol	C02452	ath00902|ath00903	Monoterpenoid biosynthesis|Limonene and pinene degradation
	Phlorizin	C01604	ath00941	Flavonoid biosynthesis
	Quercetin	C00389	ath00944|ath00941	Flavone and flavonol biosynthesis|Flavonoid biosynthesis
	Rutin	C05625	ath00944	Flavone and flavonol biosynthesis
	Salicin	C01451	ath00010	Glycolysis / Gluconeogenesis
	Salicylic acid	C00805	ath04075|ath00360	Plant hormone signal transduction|Phenylalanine metabolism
	Sinapic acid	C00482	ath00940	Phenylpropanoid biosynthesis
	Vanillin	C00755	ath00998	Biosynthesis of various secondary metabolites - part 2
	Metabolites	KEGG	ID Annotation	Annotation
Stem vs Root	4-Hydroxybenzoic acid	C00156	ath00790|ath00130	Folate biosynthesis|Ubiquinone and other terpenoid-quinone biosynthesis
	Chlorogenic acid	C00852	ath00941|ath00940|ath00945	Flavonoid biosynthesis|Phenylpropanoid biosynthesis|Stilbenoid, diarylheptanoid and gingerol biosynthesis
	Coniferaldehyde	C02666	ath00940	Phenylpropanoid biosynthesis
	Ferulic acid	C01494	ath00940	Phenylpropanoid biosynthesis
	Gentisic acid	C00628	ath00350	Tyrosine metabolism
	Luteolin	C01514	ath00941|ath00944	Flavonoid biosynthesis|Flavone and flavonol biosynthesis
	Naringenin	C00509	ath00941	Flavonoid biosynthesis
	Phloretin	C00774	ath00941	Flavonoid biosynthesis
	Phlorizin	C01604	ath00941	Flavonoid biosynthesis
	Quercetin	C00389	ath00941|ath00944	Flavonoid biosynthesis|Flavone and flavonol biosynthesis
	Rutin	C05625	ath00944	Flavone and flavonol biosynthesis
	Salicin	C01451	ath00010	Glycolysis / Gluconeogenesis
	Salicylic acid	C00805	ath04075|ath00360	Plant hormone signal transduction|Phenylalanine metabolism
	Sinapic acid	C00482	ath00940	Phenylpropanoid biosynthesis
	Umbelliferone	C09315	ath00940	Phenylpropanoid biosynthesis
	Metabolites	KEGG	ID Annotation	Annotation
Rhizome vs Root	3,4-Dihydroxybenzaldehyde	C16700	ath00950	Isoquinoline alkaloid biosynthesis
	4-Hydroxybenzoic acid	C00156	ath00790|ath00130	Folate biosynthesis|Ubiquinone and other terpenoid-quinone biosynthesis
	Astragalin	C12249	ath00944	Flavone and flavonol biosynthesis
	Gentisic acid	C00628	ath00350	Tyrosine metabolism
	Luteolin	C01514	ath00941|ath00944	Flavonoid biosynthesis|Flavone and flavonol biosynthesis
	Naringenin	C00509	ath00941	Flavonoid biosynthesis
	Perillyl Alcohol	C02452	ath00902|ath00903	Monoterpenoid biosynthesis|Limonene and pinene degradation
	Phloretin	C00774	ath00941	Flavonoid biosynthesis
	Phlorizin	C01604	ath00941	Flavonoid biosynthesis
	Salicin	C01451	ath00010	Glycolysis / Gluconeogenesis
	Sinapic acid	C00482	ath00940	Phenylpropanoid biosynthesis
	Umbelliferone	C09315	ath00940	Phenylpropanoid biosynthesis
	Vanillin	C00755	ath00998	Biosynthesis of various secondary metabolites - part 2
