# Supplementary material for: Integrated Metabolomics and Transcriptomics Analysis of Flavonoid Biosynthesis Pathway in Polygonatum cyrtonema Hua
Source: Molecules. 2024 May 10;29(10):2248. doi: 10.3390/molecules29102248 (PMC11124200; doi:10.3390/molecules29102248)
Supplement: Supplementary file 1 [file molecules-29-02248-s001.zip › Supplementary Materials/Supplementary Table S1. 65 Phenolic Substance Information.xlsx]

## Sheet:  Phenolic Substance Information
Supplementary Table 1: 65 Phenolic Substance Information
Classification	Metabolites	Retention Time	Q1	Q3	Leaf（ng/g）		Stem（ng/g）		Rhizome（ng/g）		Root（ng/g）		Source
Flavonols	Afzelin	5.9	431.1	285	17.2256	709790	0	524890	0	783.354	0	902.792
	Astragalin	5.1	447.2	284.3	42048.6		20.3348		0		12.3316
	Isorhamnetin	9.4	314.8	299.9	40.1837		7.50067		2.03723		0		PS,PO,PF[94]
	Isorhamnetin-3-O-glucoside	5.2	477.2	313.8	4044.6		399.183		0		2.96344
	Kaempferol	9	284.9	229	389.22		0		0		0		PS,PO,PF[94] PC[95]
	Myricetin 3-O-galactoside	4.27	481	318.9	920.333		0		0		0
	Myricetin	5.7	317	151	0		10.4623		7.47142		7.13921		PS[3] PO,PF[94]
	Narcissin △	4.9	623.1	315.2	127391		244958		201.963		242.353		PK[96]
	Nicotiflorin △	4.8	593.2	285.1	245721		16096.2		177.917		204.985
	Quercetin 3-O-glucuronide	4.7	477	301	46.2983		27.6166		0		1.59875
	Quercitrin	5.2	447.1	300	19.029		0		0		0
	Rhamnetin	11.2	315.1	165.1	0		0		13.8432		13.3189
	Rutin △	4.5	609.1	300.2	289153		263370		380.123		412.942		PS,PO,PF[94]
	trans-3,3',4',5,5',7-Hexahydroxyflavanone	4.2	319.2	193.2	0		0		0		5.16111
Flavones	6-Methoxyflavone	13.61	253	210	0.51635	49501.6	1.74449	17986.8	2.62036	162.717	0.524039	71.9372
	Amentoflavone	10.9	537.2	375	0		0		119.931		0
	Cosmosiin	5.3	431.2	268	56.8104		0		0		3.53195		PS[3]
	Isoorientin △	4.2	447.2	356.8	45169		15633.8		15.9426		23.9134
	Luteolin	7.2	285	133	13.9255		0		2.66032		7.32279
	Morin	7.2	301.1	150.9	176.822		7.52957		2.19313		1.66867
	Orientin △	4.3	447.2	327.3	1710.44		2267		6.84255		8.86115
	Quercetin	7.2	301.1	150.8	190.187		7.83246		2.71114		0		PS,PO,PF[94]
	Vitexin	4.6	431.2	310.8	2183.9		68.9415		9.81587		26.1152		PC[97]
Flavanones	4',7-Di-O-methylnaringenin	13.9	301	167.1	0	3335.37	0	45.1779	4.64046	6.2049	0	49.6013
	Butein	8.4	271	135.1	0		0		1.56444		0
	Eriodictyol	7	286.9	135	0		0		0		7.35177
	Hesperidin	5.3	609.2	301.1	464.314		0		0		9.94501		PO[98]
	Naringenin	8.6	270.8	150.7	0		0		0		32.3046
	Naringin	5.1	579.2	271.2	2786.61		0		0		0
	Prunin	5.3	433.2	271.1	84.4447		45.1779		0		0
Dihydrochalcones	Phloretin	8.6	273	167.2	44.3855	236.901	0	2.9125	0	0	36.2964	46.0565
	Phlorizin	5.7	435.2	273	167.189		2.9125		0		9.76011
	Trilobatin	6.2	435.1	273.2	25.3268		0		0		0
Anthocyanins	Cyanidin 3-O-rutinoside chloride	3.43	595.1	287.2	0	0	63.243	2533.29	0	170.205	0	31.9718
	Malvin	3.27	655.1	331	0		2470.05		170.205		31.9718
Isoflavones	Calycosin	7.34	285	213.2	0	4.07883	0	5.81834	0	10.8022	1.36491	1.98505
	Ononin	6.19	431.1	269.1	4.07883		5.81834		10.8022		0.620142
flavanols	Catechin	3.6	288.9	123.1	239.995	239.995	0	0	0	0	0	0
Benzoic acid and derivatives	2,6-Dihydroxybenzoic acid	4.97	152.9	135	26.6893	1081.53	42.4841	1459.29	0	310.992	0	6894.72
	4-Hydroxybenzoic acid	3.7	136.9	93	88.9972		0		16.3378		118.05		PC[3]
	Ellagic acid	4.7	300.8	283.9	26.6995		0		74.1355		0
	Gentisic acid	3.8	153	108.8	0		0		0		17.1513
	Salicin	3.2	330.9	123	223.211		91.5084		7.38465		17.0496
	Salicylic acid △	6.1	136.9	93.1	111.9		118.348		29.3976		35.9989		PC[99]
	Syringaldehyde	4.89	183.1	123.3	69.7104		141.482		0		3841.41
	Syringic acid	4.16	199	140.2	0		0		0		1000.99
	trans-Cinnamic acid	7.71	149	103	52.906		90.7065		75.6586		60.1871
	Vanillic acid △	4.1	166.9	107.9	99.4484		118.952		46.0486		611.31		PS[100]
	Vanillin △	4.74	153	93.1	381.965		855.811		62.0298		1192.57
Phenylpropanoids	4-Hydroxycinnamic acid	4.6	163	119.1	48.987	2171.12	40.5309	2179.7	97.8756	353.111	74.102	594.953
	Caffeic acid	4	179	135	171.242		355.402		0		11.6514		PC[3]
	Chlorogenic acid	3.6	353.2	190.9	182.403		50.0428		0		0		PS[100]
	Coniferaldehyde	5.77	179	147.2	0		85.6475		0		0		PC[3]
	Cryptochlorogenic acid	3.6	353.1	172.9	252.595		0		0		0
	Ferulic acid △	4.9	192.8	134.1	1138.31		1077.3		231.378		455.166		PC[97] PS[100]
	Sinapic acid △	4.9	223	208	377.578		570.777		23.857		54.0333
Coumarins	4-Methylumbelliferone	5.83	177	77	157.363	620.655	215.906	425.116	0	0	0	82.609
	Aesculetin	4	177	105.1	16.3581		0		0		0
	Aesculin	3.34	341.1	179.1	437.763		174.075		0		0
	Daphnetin	4	176.9	120.8	9.17036		0		0		0
	Psoralen	8.68	187	131	0		35.1347		0		0
	Umbelliferone	4.94	162.8	107	0		0		0		82.609
Phenolic acids	3,4-Dihydroxybenzaldehyde	3.7	137.1	107.9	27.8476	136.503	12.1937	41.927	0	0	9.65578	26.942
	Protocatechuic acid	3.1	152.9	108.9	108.656		29.7333		0		17.2862
Terpenoids	Perillyl Alcohol	4.7	151.1	135.9	0	0	480.956	480.956	0	0	593.426	593.426
Note：1. "△" indicates the top ten metabolites in content
